# Supplementary material for: Introducing FRED: Software for Generating Feedback Reports for Ecological Momentary Assessment Data
Source: Adm Policy Ment Health. 2024 Jan 10;51(4):490–500. doi: 10.1007/s10488-023-01324-4 (PMC11196357; doi:10.1007/s10488-023-01324-4)
Supplement: Supplementary file 1 — Supplementary file1 (ZIP 305 KB) [file 10488_2023_1324_MOESM1_ESM.zip]

Archive with 5 entries (4 files):
- Supplementary Material/
- Supplementary Material/app.R
- Supplementary Material/Explanation FRED code.txt
- Supplementary Material/functions.R
- Supplementary Material/Supplement.pdf
