# Supplementary material for: Introducing FRED: Software for Generating Feedback Reports for Ecological Momentary Assessment Data
Source: Adm Policy Ment Health. 2024 Jan 10;51(4):490–500. doi: 10.1007/s10488-023-01324-4 (PMC11196357; doi:10.1007/s10488-023-01324-4)
Supplement: Supplementary file 1 — Supplementary file1 (ZIP 305 KB) [file 10488_2023_1324_MOESM1_ESM.zip › Supplementary Material/app.R]

# libraries ----------------------------------------------------------------
# needed libraries
library(shiny)        # for shiny app
library(shinyWidgets)
library(here)         # data management
library(dplyr)        # data wrangling
library(ggplot2)      # visualizations
library(lubridate)    # handling of timestamps
library(jtools)       # theme for visualizations
library(summarytools) # freqs (adjust?)
library(profvis)      # optimiziing app
library(graphicalVAR) # computing networks
library(qgraph)       # visualization of networks
library(shinycssloaders) # 
library(shinyjs)        #
library(shinyBS)        # 
library(fst)            # faster reading of data
library(data.table)     # faster subsetting
library(shinyvalidate)
# read data ---------------------------------------------------------------

df_percentages <- fread("percentages_incl_example.csv")  # meta data
df_percentages$id<-df_percentages$id %>% as.character()   # 
df_percentages<-df_percentages %>% rename(user_encrypt=user_key)

df_percentages$percent <-
  round((
    df_percentages$finished_sun + df_percentages$finished_surveys
  ) / 352 *
    100,
  1)
df_percentages <- df_percentages %>% filter(!is.na(id)) # rmeove participants who 
# did not take part in EMA stage

######## ADJUST!!!!!

pp_getting_nw<-    df_percentages %>% filter(percent>=50) %>% pull(id) %>%
  as.character() %>% as.array()  # define participants who we calculate networks for


source("functions.R")
# ui ----------------------------------------------------------------------
# Define the Shiny UI (frontend) for the personalized report
ui <- fluidPage(
  useShinyjs(),
  titlePanel("Personalized Report"), # Set the title
  fluidRow(column(12, HTML("<br>"))), # just adidng white space
  img( # Display a logo image
    src = 'logo03_2.png',
    align = "right",
    alt = 'logo',
    style = 'float: right;padding-right:10px;height:125px;width:125px'
  ),
  theme = bslib::bs_theme(bootswatch = "united"), # Set the theme
  # Create a navbar with tabs for different report sections
  navbarPage( 
    id = "tabset",
    "Sections of the Report",
  # Tab 1: Log-In
  tabPanel("1. Log- In", 
    fluidRow(column(12, HTML("<br>"))), # add whitespace
    fluidRow(HTML(intro_text)), # Display introductory text
             fluidRow(HTML("<br><br>")),
             fluidRow(
               column(3,HTML("<br><br>")),
               column(6,
                      # Input field for user key
                textInput("user_key", "What is your user key?"))
               ), 
      fluidRow(
        column(3, HTML("<br>")),
        column(
          6, # Button to load data
          actionButton("getData", "Create Report")
        )
        ), # Popup modal for data loading
        div(id = "popupDataloaded", class = "modal", 
            div(class = "modal-dialog", 
                div(class = "modal-content", 
                    div(class = "modal-body", 
                        tags$div(id = "popupDataloaded_txt")
                      )
                    )
                )
            ),
    # Instruction text for guests
    fluidRow(HTML(guest_text))),
  # Define a tabPanel for "How to read the Report"  
  tabPanel(
      "2. How to read the Report",
      fluidRow(
        div(id="howto", # using javascript to show instruction text
            # or guide them to log- in page
            "Before you can explore your data you need to go to the log-in tab, insert your user key and click 'Create Report'.")
            )
      ),
  # Tab3: Define a tabPanel for "Items"
      tabPanel("3. Items", # Tab title
               fluidRow(HTML(item_text)), # Explanation text
               fluidRow(HTML("<br>")), # Add some space
               fluidRow(
                 column( 2, HTML("<br><br>")), # Add space on left
                 column(8, # Display a table with the items
                        tableOutput("itemTable")
                 ))
    ),
# missing data ------------------------------------------------------------
# Tab 4: Completed Surveys    
tabPanel("4. Completed Surveys", # define tab and title
  fluidRow(HTML(missing_text)), # text that is not personalized
  fluidRow(textOutput("missingText")), # personalized text (see above)
  fluidRow(HTML("<br><br>")),
  fluidRow(
    column(2, HTML("<br><br>")),
    column(8,
      plotOutput("missingData") %>% # figure 
          withSpinner(color = "#0464A3", type = 6)), # loading wheel
          )
        ),
# general summary ---------------------------------------------------------
# Tab 5: Summary of Answers
tabPanel("5. Summary of Answers",   # Tab title      
  fluidRow(HTML(generalSummary_intro)), # general text
              # Subsection title
             fluidRow(HTML("<h5>Positive Mood and Sleep</h5>")),
             fluidRow(HTML(generalSummary_fig1)), # Text figure 1
             fluidRow(HTML("<br><br>")), # Add space
             fluidRow(
               column(2, HTML("<br><br>")), # Add space on the left
               column(8, # Figure with loading wheel
                      plotOutput("generalSummary_PA") %>%
                        withSpinner(color = "#0464A3", type = 6))
             ),
              # Subsection title
             fluidRow(HTML("<h5>Negative Mood</h5>")),
             fluidRow(HTML(generalSummary_fig2)), # Text subsection 2
             fluidRow(
               column(2, HTML("<br><br>")),
               column(8, # Figure with loading wheel
                      plotOutput("generalSummary_NA") %>%
                        withSpinner(color = "#0464A3", type = 6))
             ),
              # Subsection title
             fluidRow(HTML("<h5>Other Experiences</h5>")),
             fluidRow(HTML(generalSummary_fig3)), # text subsection 3
             fluidRow(
               column(2, HTML("<br><br>")), # Add space on the left
               column(8, # figure with loading wheel
                      plotOutput("generalSummary_rest") %>%
                        withSpinner(color = "#0464A3", type = 6))
             )
    ),
# Situations and Activities -----------------------------------------------
# Tab 6 Situations and Activities    
tabPanel("6. Situations and Activities", # Title
    fluidRow(HTML(sit_text)), # Text
    # Subsection Title
    fluidRow(HTML("<h5>Activities</h5>")),
    fluidRow(
      column(2, HTML("<br><br>")),
      column(8, # figure with loading wheel
          plotOutput("plotActivity") %>%
              withSpinner(color = "#0464A3", type = 6))),
    # Title Subsection
    fluidRow(HTML("<h5>Locations</h5>")),
    fluidRow(
      column(2, HTML("<br><br>")),
      column(8, # figure with loading wheel
          plotOutput("plotLocations")%>%
              withSpinner(color = "#0464A3", type = 6))),
    # Title Subsection
    fluidRow(HTML("<h5>Online Activities</h5>")),
    fluidRow(
      column(2, HTML("<br><br>")),
      column(8, # figure with loading wheel
        plotOutput("plotOnline")%>%
            withSpinner(color = "#0464A3", type = 6))),
    # Title Subsection
    fluidRow(HTML("<h5>Offline Contacts</h5>")),
    fluidRow(
      column(2, HTML("<br><br>")),
      column(8, # figure with loading wheel
        plotOutput("plotOffline")%>%
          withSpinner(color = "#0464A3", type = 6)))
               ),
# Events ------------------------------------------------------------------
# Tab 7: Events    
tabPanel("7. Events", # title
    fluidRow(HTML(events_text)), # explanatory text
    fluidRow(HTML("<h5>Positive Events</h5>")), # title sub section
    fluidRow(
      column(2, HTML("<br><br>")), # space on left
      column(8,
        plotOutput("plot_positiveEvents") %>%
           withSpinner(color = "#0464A3", type = 6))
              ),
    fluidRow(HTML("<h5>Negative Events</h5>")), # title sub section
    fluidRow(
      column(2, HTML("<br><br>")), # space on left
      column(8,  # plot iwth loading wheel
        plotOutput("plot_negativeEvents")),
               column(2, HTML("<br><br>"))
               )
    ),
# development of answers --------------------------------------------------
# Tab 8: YOur answers over time    
navbarMenu( # Define a navbarMenu for "Your Answers over Time"
      "8. Your Answers Over Time", # title
  tabPanel( # submenu 
    "Daily", # sub title
    fluidPage(
      fluidRow(HTML("<h5>Daily</h5>")),
      fluidRow(HTML(timeseries_text, "<br><br>")), #explanatory text
      fluidRow(
        column(4, HTML("<br>")), # Add space on the left
        column(4, # Create a figure button
              actionButton("compTS", "Create Figure")
            )),
          fluidRow(
          column(3,
            # hover over to explain variable selection
            tags$div(title=var_select_txt,
             # input menu        
             checkboxGroupInput(
                   "mood_var",
                   "Which variables do you want to have displayed?",
                   choices = mood_variables, # selectable items
                   selected = c("pos_aff", "neg_aff", "tired") # default items
                 )),
            tags$div(title=expl_smth, # hover over explanation smoothing
            sliderInput( # smoothing scale
              "smth",
              value = 0.35, # default value
              "Smoothing",
              min = 0,
              max = 1
            ))
          ),
          column(1, HTML("<br><br>")),
          column(
            8,
            plotOutput("plot_timeseriesDaily") %>%
              withSpinner(color = "#0464A3", type = 6)
          )
        ))
      ),
  tabPanel("Mornings and Evenings",
      fluidRow(HTML("<h5>Mornings and Evenings</h5>")),
      fluidRow(HTML(tmsrs_txt_ME)),
      fluidRow(
        column(4, HTML("<br>")),
        column(4,
          actionButton("compTS_morneve", "Create Figure")
        )),
       fluidRow(
        column(3,
            tags$div(title=var_select_txt,
            checkboxGroupInput(
              "morn_eve_var",
              "Which variables do you want to have displayed?",
              choices = variables_morn_eve,
              selected = c("outlook", "sleep",
                           "content_day")
            )),
            tags$div(title=expl_smth,
            sliderInput(
              "smth2",
              value = 0.35,
              "Smoothing",
              min = 0,
              max = 1
            ))
          ),
          column(1, HTML("<br><br>")),
          column(8,
                 plotOutput("plot_timeseriesMornEve"))
        )),
      tabPanel("Sundays",
        fluidRow(HTML("<h5>Sundays</h5>")),
         fluidRow(HTML(tmsrs_txt_SUN)),
         fluidRow(
           column(4, HTML("<br>")),
           column(4,
             actionButton("compTS_sun", "Create Figure")
           )),
         fluidRow(
           column(3,
             tags$div(title=var_select_txt,
                      checkboxGroupInput(
                        "sunday_var",
                        "Which variables do you want to have displayed?",
                        variables_sunday,
                        selected = c("mh", "ph")
                      )),
             tags$div(title=expl_smth,
             sliderInput(
               "smth3",
               value = 0.5,
               "Smoothing",
               min = 0,
               max = 1
             ))
           ),
           column(1, HTML("<br><br>")),
           column(8,
                  plotOutput("plot_timeseriesSunday")%>%
                    withSpinner(color = "#0464A3", type = 6))
         ))
    ),
# WARN D Recap ------------------------------------------------------------
 # most positive week ------------------------------------------------------
# Tab 9: WARN-D Recap    
navbarMenu("9. WARN-D Recap", #Navbar Menu
    tabPanel( # sub menu
      "Most Positive Week", # title
      uiOutput("pos_week"), # personalized text 
      fluidRow( 
        HTML(recap_text, "<br>"), # genral text
        htmlOutput("text_posWeek")), # personalized text
      fluidRow(HTML("<h5>Activities</h5>")), # sube title
      fluidRow( # activities
        column(2, HTML("<br>")),
        column(8,
          plotOutput("plot_activityWeek") %>%
            withSpinner(color = "#0464A3", type = 6))),
      fluidRow(HTML("<h5>Locations</h5>")), # sub title
      fluidRow( # locations
        column(2, HTML("<br>")),
        column(8,
          plotOutput("plot_locationWeek"))),
      fluidRow(HTML("<h5>Online Activities</h5>")), # sub title
      fluidRow( # onlne activities
        column(2, HTML("<br>")),
        column(8,
          plotOutput("plot_onlineWeek"))),
      fluidRow(HTML("<h5>Offline Contacts</h5>")), # sub title
      fluidRow( # offline activities
        column(2, HTML("<br>")),
        column(8,
          plotOutput("plot_offlineWeek"))),
      fluidRow(HTML("<h5>Development of Mood</h5>")), # sub title
      fluidRow( # time series
          column(3,
            tags$div(title=var_select_txt,
              checkboxGroupInput(
              "mood_var_weekly_pos",
              "Which variables do you want to have displayed?",
              mood_variables,
              selected = c("pos_aff", "neg_aff", "tired")
            )),
            tags$div(title=expl_smth,
            sliderInput(
              "smth_weekly_pos",
              value = 0.5,
              "Smoothing",
              min = 0,
              max = 1
            ))
          ),
        column(1, HTML("<br>")),
        column(8,
          plotOutput("plot_tsWeek") %>%
            withSpinner(color = "#0464A3", type = 6))
        )
      ),
# least positive week -----------------------------------------------------
    tabPanel("Least Positive Week", # sub menu
             fluidRow(HTML(txt_lp)), # general text
             fluidRow(htmlOutput("text_negWeek")), # personlaized text
             fluidRow(HTML("<h5>Activities</h5>")), # sub title
             fluidRow( # activities
                 column(2, HTML("<br>")),
                 column(8,
                 plotOutput("plot_activityWeek_lp") %>%
                   withSpinner(color = "#0464A3", type = 6))),
             fluidRow(HTML("<h5>Locations</h5>")), # subtitle
             fluidRow( # locations
                 column(2, HTML("<br>")),
                 column(8,
                 plotOutput("plot_locationWeek_lp"))),
             fluidRow(HTML("<h5>Online Activities</h5>")), # sub title
             fluidRow( # online
                 column(2, HTML("<br>")),
                 column(8,
                 plotOutput("plot_onlineWeek_lp"))),
             fluidRow(HTML("<h5>Offline Contacts</h5>")), # sub title
             fluidRow( # offline
                 column(2, HTML("<br>")),
                 column(8,
                 plotOutput("plot_offlineWeek_lp"))),
             fluidRow(HTML("<h5>Development of Mood</h5>")), # sub title
             fluidRow( # time series
               column(3,
                 tags$div(title=var_select_txt,
                          checkboxGroupInput(
                            "mood_var_weekly_neg",
                            "Which variables do you want to have displayed?",
                            mood_variables,
                            selected = c("pos_aff", "neg_aff", "tired")
                          )),
                 tags$div(title=expl_smth,
                          sliderInput(
                            "smth_weekly_neg",
                            value = 0.5,
                            "Smoothing",
                            min = 0,
                            max = 1
                          ))
               ),
               column(1, HTML("<br>")),
               column(8,
                      plotOutput("plot_tsWeek_lp") %>%
                        withSpinner(color = "#0464A3", type = 6))
             )
    )),
# warn d recap 2.0 --------------------------------------------------------
# Tab Panel 10: Warn-D recap by week    
tabPanel("10. WARN-D Recap by Week", # title
 fluidRow(HTML(recap2.0_text, "<br><br>")), # explanation text
 fluidPage( # adjust slider appearacnce
   tags$style(type = "text/css", ".irs-grid-pol.small {height: 0px;}"),
   fluidRow(
     column(4, # add slider to select weeks
       sliderTextInput("week_nos",
         label = "Number of Week",
         grid=TRUE,
         choices = seq(1,12,1)
       )
     ),
     column(1,
            HTML("<br>")), # add space between slider and date text
     column(7, # use javascript to add a text whcih week is selected 
            div(
              id = "date_info"  # Add an id to the HTML element for JavaScript to target
              )
            )
    ),
   fluidRow(HTML("<h5>Activities</h5>")), # sub title
   fluidRow(
     column(2,HTML("<br><br>")), # add space left
     column(8, # activities
      plotOutput("plot_activityWeek2") %>%
        withSpinner(color = "#0464A3", type = 6))
   ),
   fluidRow(HTML("<h5>Locations</h5>")), # sub title
   fluidRow( # locations
     column(2, HTML("<br><br>")),
     column(8,
       plotOutput("plot_locationWeek2"))
   ),
   fluidRow(HTML("<h5>Online Activities</h5>")), # sub title
   fluidRow( # online
     column(2, HTML("<br><br>")),
     column(8,
     plotOutput("plot_onlineWeek2")),
     column(2, HTML("<br><br>"))
   ),
   fluidRow(HTML("<h5>Offline Contacts</h5>")), # sub title
   fluidRow( # offline
     column(2, HTML("<br><br>")),
     column(8,
     plotOutput("plot_offlineWeek2")),
     column(2, HTML("<br><br>"))
   ),
   fluidRow(HTML("<h5>Development of Mood</h5>")), # sub title
   fluidRow( # time series
     column(3,
       tags$div(title=var_select_txt, # input variables
                checkboxGroupInput(
                  "mood_var_weekly_no",
                  "Which variables do you want to have displayed?",
                  mood_variables,
                  selected = c("pos_aff", "neg_aff", "tired")
                )),
       tags$div(title=expl_smth, # smoothing
                sliderInput(
                  "smth_weekly_no",
                  value = 0.5,
                  "Smoothing",
                  min = 0,
                  max = 1
                ))
     ),
     column(1, HTML("<br>")),
     column(8, # figure
            plotOutput("plot_tsWeekNo") %>%
              withSpinner(color = "#0464A3", type = 6))
   )
)),
# mood network ------------------------------------------------------------
tabPanel("11. Daily Network", # mood network
         uiOutput("daily_net") # because it's computationally more intense
         # everything is processed on server side
),
# evening network ---------------------------------------------------------
    tabPanel("12. Evening Network", # evening network
             uiOutput("eve_net") # because it's computationally more intense
             # everything is processed on server side
             )
  )
) # end of user interface
# server ------------------------------------------------------------------
server <- function(input, output, session) {

#  callModule(profvis_server, "profiler") # for debugging/profiling
  user_key <- reactive({
    input$user_key
  }) %>%
    bindEvent(input$getData)
  
  data_loaded <- reactiveVal(FALSE)
  
  observeEvent(input$getData, {
    print(head(dataset()))
  })
  dataset <- reactive({
    # Initialize the dataset as NULL
    data <- NULL
    
    if (!is.null(user_key()) && input$getData > 0) {
      tryCatch({ # tryCatch is used to prevent the app from crashing
        # in case the dataset doesn't exist (e.g. typo)
        # Attempt to read the dataset
        data <-
          read_fst(paste0(here(), "/long/", user_key(), ".fst"),
                   as.data.table = TRUE)
        
        if (!is.null(data)) { # show pop up message if data is succesfully loaded
          data_loaded(TRUE)
          showModal(
            modalDialog(
              "Your data was successfully loaded. You can click anywhere to continue.
            First, go to the 'How to Read the Report' tab using the navigation bar.",
              footer = NULL,
              easyClose = TRUE
            )
          )
          
        } else {
          data_loaded(FALSE) # show pop up message in case the data loading failed
        }
      }  , error = function(e) {
        showModal(
          modalDialog(
            "Please double-check whether your user key was correct and try again.",
            footer = NULL,
            easyClose = TRUE
          )
        )
      })
    }
    return(data)
  })

  data_wide <- reactive({  # read wide data set
    read_fst(paste0(here(),"/wide/","wide_", user_key(), ".fst"), as.data.table = TRUE)
  })
  
  date_seq<-reactive({ # create a vector with dates in which 
    # participant participated
    date.Seq(df_percentages, user_key())
  })
  output$missingText = renderText({  # text that includes numeric
    # personalized information of participation
    paste(
      "Looking into your data, you completed ",
      df_percentages[df_percentages$id == user_key(), ]$percent,
      missing_text_2,
      round(df_percentages[df_percentages$id == user_key(), ]$finished_sun /
              12 * 100, 1),
      " %."
    )
  })
  output$itemTable <- renderTable({ # table showing variables in report
    item_table
  })

# how to read the reports -------------------------------------------------
  observeEvent(input$getData, { # if data is successfully loaded the
    # tab "How to Read the Report" should show a different text
    # before it just points to the login
    html(id="howto",
    paste0("<p>Dear ",df_percentages[df_percentages$id == user_key(), ]$first_name, ",</p><br>
           <p>You can use this website to view your personalized data report.  
           After reading this introduction, we recommend you follow the tabs by
           numbers, so the next one is <i>3. Items</i>.</p>
           <p> Under the tab <i>3. Items</i> you can find all questions that are
           available in the report, which we asked you throughout Stage 2 of 
           the WARN-D study. The tab <i>4. Completed Surveys</i> shows you how many and which
           surveys you completed. The <i>5. General Summary</i> tab provides a summary
           of the answers you provided throughout the entire period.
           The tab <i>6. Situations and Activities</i> gives you information about the 
           context you were in when answering the surveys. The <i>7. Events</i> tab 
           provides information about the events you rated as most and least positive.
           The <i>8. Your Answers over Time</i> tab allows you to see how your responses
           to specific questions have evolved over time. This tab is split up in three 
           sections: the first one covers the answers to questions you received four 
           times a day; the second one covers answers to questions you received one 
           time per day, either in the morning or in the evening, and the last section covers
           answers of the Sunday questionnaires. </p>
           <p>The tab <i>9. WARN-D Recap</i> covers the weeks in which you reported 
           the most and least positive mood in more detail. However, you can also get a
           more detailed overview of individual weeks by clicking on the <i>10. WARN-D 
           Recap by Week</i> tab.</p>
           <p>Last but not least, if we were able to collect enough data for you in Stage 2
           to compute these, you can view two different networks. 
           In the <i>11. Daily Network</i> you can use the answers to questions
           we aske you four times per day. For the <i>12. Evening Network</i>, we made answers from the evening surveys available.</p>
           <p>We hope you enjoy exploring your data!</p>"))
  })

  output$missingData = renderPlot({ # create plot about completed surveys
    # 1. step: create dataframe with info about completed surveys
    df_missing <- create_df_missing(dataset())
    # 2. step create plot
    plot_missing_data(df_missing, date_seq())
  })

# general summary ---------------------------------------------------------

  # output$generalSummary = renderPlot({ 
  #   plot_general_summary(dataset())
  # })
  output$generalSummary_PA = renderPlot({
    plot_gs_PA(dataset()) # create summary figure 1: positive affect
  })
  output$generalSummary_NA = renderPlot({
    plot_gs_NA(dataset()) # create summary figure 2: negative affect
  })
  output$generalSummary_rest = renderPlot({
    plot_gs_rest(dataset()) # create summary figure 3: other experiences
  })
  output$gsPosInfo = renderUI({
    # create text with info about positive mood
    pos_prompt <- pos_prompt(dataset())
    HTML(
      paste(
        "We also calculated on which day of the week you had you had the most positive mood. On average, you had the most positive mood on "
        ,
        em(paste0(pos_prompt$pos_weekday$weekday, "s")),
        ". Out of the four surveys we asked you per day, on average, you had the most positive mood in the ",
        em(paste0(pos_prompt$prompt_df[pos_prompt$prompt_df$V1 == pos_prompt$pos_prompt[1, 1], ]$prompt_name),
           " surveys.")
      )
    )
  })

# context -----------------------------------------------------------------
# create dataframe about context: activities
  df_activity <-reactive({ create_df_activities(dataset())})
  output$plotActivity = renderPlot({
    # calculate frequencies
    freqs_activ<-freq_activity(df_activity())
    # plot frequencies
    plot_activity(freqs_activ)
  })
  # create dataframe about context: locations
  df_locations <-reactive({ create_df_locations(dataset())})
  
  output$plotLocations = renderPlot({
  # calculate frequencies
    freqs_loc <- freqs_location(df_locations())
  # plot frequencies
    plot_locations(freqs_loc)
  })
  # create dataframe about context: online 
  df_online<-reactive({create_df_online(dataset())})
  output$plotOnline = renderPlot({
  # calculate frequencies
    freqs_onl <- freqs_online(df_online())
  # plot frequencies
    plot_online(freqs_onl)
  })
  # create dataframe about context: offline
  df_offline<-reactive({create_df_offline(dataset())})
  output$plotOffline = renderPlot({
  # calculate frequencies
    freqs_offl <- freqs_offline(df_offline())
  # plot frequencies
    plot_offline(freqs_offl)
  })
  # create dataframe about positive events
  df_pos_event<-reactive({create_df_pos_events(dataset())})
  output$plot_positiveEvents = renderPlot({
  # calculate frequencies
    freq_posEvent <- freqs_posEve(df_pos_event())
  # plot frequencies
    plot_pos_event(freq_posEvent)
  })
  # create dataframe about negative events
  df_neg_event<-reactive({create_df_neg_events(dataset())})
  output$plot_negativeEvents = renderPlot({
  # calculate frequencies
    freq_negEvent <- freqs_negEve(df_neg_event())
  # plot frequencies
    plot_neg_event(freq_negEvent)
  })

# timeseries --------------------------------------------------------------
  # explanation text for hover over for smoothing
  exp_smth<-renderUI({"Explanation"}) 
  # timeseries figure 1: 4 times a day
  output$plot_timeseriesDaily = renderPlot({
    # needs dataset, the selected variables, selected smoothing,
    # and the date sequence
    plot_time_daily(dataset(),  input$smth,
                    input$mood_var, date_seq())
  })%>%
    bindEvent(input$compTS)
  # timeseries figure 1: Morning and Evening
  output$plot_timeseriesMornEve = renderPlot({
    # similar to previous timeseries
    plot_time_morn_eve(dataset(), input$smth2, input$morn_eve_var,
                       date_seq=date_seq())
  })%>%
    bindEvent(input$compTS_morneve)
  # timeseries figure 3: Sunday surveys
  output$plot_timeseriesSunday = renderPlot({
    # similar to previous time series figure
    plot_time_sunday(dataset(), input$smth3, input$sunday_var,
                     date_seq=date_seq())
  })%>%
    bindEvent(input$compTS_sun)
# context -----------------------------------------------------------------
  # calculate the boundaries of most positive week
  # prepare context datasets
  context_mp <- reactive({
    prep_context_per_week(
      df_long = dataset(),
      user_key = user_key(),
      data_activity = df_activity(),
      data_online = df_online(),
      data_offline = df_offline(),
      data_location = df_locations(),
      pos_neg_week = "most positive"
    )
  })
  # calculate the boundaries of least positive week
  # prepare context datasets
  context_lp <- reactive({
    prep_context_per_week(
      df_long = dataset(),
      user_key = user_key(),
      data_activity = df_activity(),
      data_online = df_online(),
      data_offline = df_offline(),
      data_location = df_locations(),
      pos_neg_week = "least positive"
    )
  })
  # calculate the boundaries when week is selected
  # prepare context datasets
  context_week_no <- reactive({
    prep_context_week_nos(
      df_long = dataset(),
      user_key = user_key(),
      data_activity = df_activity(),
      data_online = df_online(),
      data_offline = df_offline(),
      data_location = df_locations(),
      week_nos = input$week_nos
    )
  })
# most pos week -----------------------------------------------------------
  # create text with personlized information about
  # most positive week
  output$text_posWeek = renderUI({
    pos_date_1<-format(as.Date(context_mp()$dates[1]), '%d-%m-%Y')
    pos_date_2<-format(as.Date(context_mp()$dates[2]), '%d-%m-%Y')
    avg_pos_mood<-round(most_pos_week(dataset(), pos_neg_week = "most positive")$avg_pos_mood[[1]], 1)
    week_pos_mood<-round(most_pos_week(dataset(), pos_neg_week = "most positive")$pos_week[[2]], 1)
    HTML(paste0("The week for which you reported the most positive mood was from",
         pos_date_1,
         " to ",
         pos_date_2,
         ". In this week, you reported on average, a positive mood of ",
         week_pos_mood,
          ". In comparison, across the entire Stage 2, your positive mood was on average ",
         avg_pos_mood,
          ". As a reminder, the scale ranged from 1 (not at all) to 7 (very much)."))
  })
  # create context figures for most positive week
  output$plot_activityWeek = renderPlot({
    plot_activity(context_mp()$activities)
  })
  output$plot_locationWeek = renderPlot({
    plot_locations(context_mp()$locations)
  })
  output$plot_onlineWeek = renderPlot({
    plot_online(context_mp()$online)
  })
  output$plot_offlineWeek = renderPlot({
    plot_offline(context_mp()$offline)
  })
  
  output$plot_tsWeek = renderPlot({
    plot_ts_per_week(
      dataset(),
      input$smth_weekly_pos,
      input$mood_var_weekly_pos,
      pos_neg_week = "most positive"
    )
  })
# least pos week ----------------------------------------------------------
  # create text with personlized information about
  # least positive week
   output$text_negWeek = renderUI({
    neg_date_1<-format(as.Date(context_lp()$dates[1]), '%d-%m-%Y')
    neg_date_2<-format(as.Date(context_lp()$dates[2]), '%d-%m-%Y')
    avg_neg_mood<-round(most_pos_week(dataset(), pos_neg_week = "least positive")$avg_neg_mood[[1]], 1)
    week_neg_mood<-round(most_pos_week(dataset(), pos_neg_week = "least positive")$pos_week[[2]], 1)
    HTML(paste0("The week for which you reported the most negative mood was from",
         neg_date_1,
         " to ",
         neg_date_2,
         ". In this week you reported on average a negative mood of ",
         week_neg_mood, 
         " on a scale from 1 (not at all) to 7 (very much). ", 
         "In comparison, your negative mood over the entire stage 2 was on average ",
         avg_neg_mood, "."
         ))
  })
  # create plots for context least positive week
  output$plot_activityWeek_lp = renderPlot({
    plot_activity(context_lp()$activities)
  })
  output$plot_locationWeek_lp = renderPlot({
    plot_locations(context_lp()$locations)
  })
  output$plot_onlineWeek_lp = renderPlot({
    plot_online(context_lp()$online)
  })
  output$plot_offlineWeek_lp = renderPlot({
    plot_offline(context_lp()$offline)
  })
  output$plot_tsWeek_lp = renderPlot({
    plot_ts_per_week(
      dataset(),
      input$smth_weekly_neg,
      input$mood_var_weekly_neg,
      pos_neg_week = "least positive"
    )
  })
# context based on week ---------------------------------------------------
  # create text with personlized information about
  # selected week
  observeEvent(input$week_nos, { # wait until week is selected
    # define week
    week_num <- boundaries_week_no(dataset(), input$week_nos)
    # text indicating which week is selected
    html(id="date_info",
         paste("You have selected the week from <br>",
                 em(paste0(format(as.Date(week_num$min_date), '%d-%m-%Y'))),
               "to ",
                 em(paste0(format(as.Date(week_num$max_date), '%d-%m-%Y')))))
  })
  # create plots for ocntext in selected week
  output$plot_activityWeek2 = renderPlot({
    plot_activity(context_week_no()$activities)
  })
  output$plot_locationWeek2 = renderPlot({
    plot_locations(context_week_no()$locations)
  })
  output$plot_onlineWeek2 = renderPlot({
    plot_online(context_week_no()$online)
  })
  output$plot_offlineWeek2 = renderPlot({
    plot_offline(context_week_no()$offline)
  })
  # create time series figure in selected week
  output$plot_tsWeekNo = renderPlot({
    plot_ts_per_week_no(
      dataset(),
      input$smth_weekly_no,
      input$mood_var_weekly_no,
      week_nos = input$week_nos
    )
  })
# mood network ------------------------------------------------------------
# calculate daily network and save network matrix
  moodNet<-reactive(moodNetwork(data_wide(), input$mood_vars_net))
    
# create the plot when network is computed    
  output$plot_moodNetwork = renderPlot({
    req(!is.null(moodNet()))
    plot_Network_Mood(moodNet(), input$mood_vars_net)
  }) %>%
    bindEvent(input$compMoodNet)

# create text about strongest edge found in network  
  output$strongest_edge_Mood = renderUI({
    
    req(!is.null(moodNet()))
  # select the strongest edge
    strongest<-which.max(abs(moodNet()))
  # select indices in matrix of strongest edge
    indices<-which(moodNet()==moodNet()[strongest], arr.ind = TRUE)
  # select the variables as named in the data
    var1<-input$mood_vars_net[indices[1]]
    var2<-input$mood_vars_net[indices[2]]
  # sentence about strongest edge
    HTML(paste("The strength of the relationships in the network can range from -1 to 1.
          The strongest relationship we found in your network was",
                                   round(moodNet()[strongest], 2),
                                   "between your responses for",
    em(names(ema_vars[which(ema_vars %in% # Filter and set user friendly labels
                           var1)])), "and",
    em(names(ema_vars[which(ema_vars %in% # Filter and set user friendly labels
                           var2)]))))
  })%>%
    bindEvent(input$compMoodNet)
  # the text about networks should only be shown to participants 
  # who are eligible to compute networks
  # this requires info that is stored on the server that's why we create 
  # the tab on the server side
  make_daily_net_panel<-reactive({ # define the daily network tab
    if(user_key() %in% pp_getting_nw){ # condition who is eligible
      tabPanel("Daily Network",
               HTML(mood_net_text),
               fluidRow(
                 column(4, HTML("<br>")),
                 column(4, # button to compute network
                   actionButton("compMoodNet", "Compute Network")
                 ),
                 column(4, HTML("<br>"))
               ),         
               fluidRow(HTML("<br>")),
               fluidRow(
                 column(
                   3,
                   checkboxGroupInput(
                     "mood_vars_net",
                     "Which variables do you want to have displayed?",
                     choices = ema_vars, # posisble variables
                     selected =   c( # default variables
                       "tired",
                       "act_enjoy",
                       "stressed",
                       "relaxed",
                       "motivated",
                       "happy"
                     )
                   )
                 ),
                 column(9, # show daily network
                   plotOutput("plot_moodNetwork") %>%
                     withSpinner(color = "#0464A3", type = 6)
                 )
               ), # show text about strongest edge
               fluidRow(column(3, HTML("<br>")),
                        column(9,uiOutput("strongest_edge_Mood"))
                        
      )
      )
    } else { # text that is shown if participant cannot compute network
      tabPanel("Daily Network",
               fluidRow(HTML("Unfortunately, we do not have enough data to compute a network for you.")))
    }
  })
  
  output$daily_net<-renderUI({ # create the daily network tab
    make_daily_net_panel()
  })
  

# evening network ---------------------------------------------------------
  # similar to daily network
  # compute network and save matrix
  eveNet<-reactive(eveNetwork(data_wide(), input$eve_vars_net))
  
  # plot network when it got computed
  output$plot_eveningNetwork = renderPlot({
    req(!is.null(eveNet()))
    plot_Network_Eve(eveNet(), input$eve_vars_net)
  }) %>%
    bindEvent(input$compEveNet)

# text about strongest edge
  output$strongest_edge_Eve = renderUI({
    
    req(!is.null(eveNet()))
    # select strongest edge
    strongest<-which.max(abs(eveNet()))
    # save according indices
    indices<-which(eveNet()==eveNet()[strongest], arr.ind = TRUE)
    # extract variables
    var1<-input$eve_vars_net[indices[1]]
    var2<-input$eve_vars_net[indices[2]]
    # sentence about strongest edge
    HTML(paste("The strength of the relationships in the network can range from -1 to 1.
               The strongest relationship we found in your network was",
          round(eveNet()[strongest], 2),
          "between your responses for",
          em(names(eve_vars[which(eve_vars %in% # Filter and set user friendly labels
                                 var1)])), "and",
          em(names(eve_vars[which(eve_vars %in% # Filter and set user friendly labels
                                 var2)]))))
  })%>%
    bindEvent(input$compEveNet)
  # define panel for evening network
  make_eve_net_panel<-reactive({
    if(user_key() %in% pp_getting_nw){ # condition who can compute network
      tabPanel("Evening Network",
               fluidRow(HTML(eve_net_text)), # explanation text
               fluidRow(
                 column(4, HTML("<br>")),
                 column(4, # button to compute network
                   actionButton("compEveNet", "Compute Network")
                 ),
                 column(4, HTML("<br>"))
               ),         
               fluidRow(HTML("<br>")),
               fluidRow(
                 column(3, # variable selection
                   checkboxGroupInput(
                     "eve_vars_net",
                     "Which variables do you want to have displayed?",
                     choices = eve_vars, # possible variables
                     selected =  c( # default variables
                       "eudaimonia",
                       "neg_day_score",
                       "concentrate",
                       "content_day",
                       "connected",
                       "coping"
                     )
                   )
                 ),
                 column(9, # plot network
                   plotOutput("plot_eveningNetwork") %>%
                     withSpinner(color = "#0464A3", type = 6)
                 )),
                 fluidRow( # show text about strongest edge
                   column(3, HTML("<br>")),
                   column(9, uiOutput("strongest_edge_Eve"))
                 )
               )
      
    } else {
      tabPanel("Evening Network", # text for participanst who cannot compute network
               fluidRow(HTML("Unfortunately, we do not have enough data to compute a network for you.")))
    }
  })
  # create tab
  output$eve_net<-renderUI({
    make_eve_net_panel()
  })
  observe({
    print(unique(dataset()[item=="outlook"]$activity_id))
    print(unique(dataset()[item=="look_forward"]$activity_id))
    
  })
}  
  
# Run the application -----------------------------------------------------
shinyApp(ui = ui, server = server)
