# Supplementary material for: Introducing FRED: Software for Generating Feedback Reports for Ecological Momentary Assessment Data
Source: Adm Policy Ment Health. 2024 Jan 10;51(4):490–500. doi: 10.1007/s10488-023-01324-4 (PMC11196357; doi:10.1007/s10488-023-01324-4)
Supplement: Supplementary file 1 — Supplementary file1 (ZIP 305 KB) [file 10488_2023_1324_MOESM1_ESM.zip › Supplementary Material/Explanation FRED code.txt]

How to Adjust FRED for Other Projects

This document contains bullet point explanations on how FRED works and how
to adjust the FRED application to your needs. We first show how your data 
sets need to be formatted and which variables they need to contain. 
We then explain the code base of the application.

Data requirements:

FRED needs three different type of dataframes.
 
Dataframe1:
- data is in long format; each item has its own row
- one dataframe per participant
- dataframes should be identifiable by user_key entered in shinyApp

Dataframe2:
- data is in semi- long format; each prompt has its own row
- missing data is imputed
- one dataframe per participant
- dataframes should be identifiable by user_key entered in shinyApp

Dataframe3:
- wide format; each participant has its own row
- includes meta-data of participants
- number of completed surveys
- dataframe including all participants

Required variables for the dtaframe1 and dataframe2:

- prompt identifier per day (in FRED = prompt_new, 1 to 4 for morning, noon, afternoon, evening)
- continuous prompt identifier across study 
(in FRED 1:340 for daily surveys, variable = counter
- variable indicating the day of the study (in FRED = day)
- continuous prompt identfier, in which only completed surveys are included
(in FRED=counter_old)
- participant identifier (in FRED = user_id)
- item variable (in FRED = item)
- response variable (FRED = answer_id)
- Boolean variable indicating whether day was weekend (FRED = weekend)
- week variable (in FRED = week)
- variable for weekday (in FRED = weekday)

Note:
A simple way to create Dataframes1 and Dataframes2 per participant is to 
- first clean the full dataset and create these dataframes including all 
participants.
- second create a vector including all user_id's 
- loop through this vector, in each iteration subset the dataframe and
- save the subset (for organizational reasons I would recommen different 
folder but this is not needed)

Functionality of FRED:

FRED makes use of two different R scripts a)functions.R and b) app.R

a) functions.R

In this file all variables that are static, meaning they do not need user
input to be generated, are defined.
This includes:
- text chunks
- functions that are used e.g. to visualize data 
- vectors that do not change based on user input (e.g. variables that
are possible to select).
--> This R script gets sourced in the app script

b) apps.R
This file defines the app.
- I included libraries (could also be in functions file)
- some data wrangling that still needs to be performed for everyone
- the UI (userinterface=frontend; things that users of the app see)
- server (backend; defines functionality of app)
	The distinction between backend and frontend may be confusing at
 first. Please consider introductory material for shiny applications such
 as https://mastering-shiny.org/index.html to understand the shiny framework.


Summary how to Adjust for Other Projects:
- bring data in correct shape
- adjust the used variable names
- Frontend: decide what visualizations/analyses you want to show 
- Backend: Adjust to frontend
