# Supplementary material for: Introducing FRED: Software for Generating Feedback Reports for Ecological Momentary Assessment Data
Source: Adm Policy Ment Health. 2024 Jan 10;51(4):490–500. doi: 10.1007/s10488-023-01324-4 (PMC11196357; doi:10.1007/s10488-023-01324-4)
Supplement: Supplementary file 1 — Supplementary file1 (ZIP 305 KB) [file 10488_2023_1324_MOESM1_ESM.zip › Supplementary Material/functions.R]

# text --------------------------------------------------------------------
intro_text<-"<p>Thank you for participating in the WARN-D study!</p>
<p>You can use this website to view your personalized data report based
on data we collected during Stage 2 of the WARN-D study.</p>
<p>Step 1: Enter your user key to the text field below and click on 'Create Report'.</p>
<p>Step 2: In the navigation bar at the top called 'Sections of the Report',
we recommend you start by checking out the tab 'How to read the Report', 
which provides an overview of what information is included in the report 
and where to find it.</p>"
guest_text<-"If you are not a WARN-D participant but want to explore the app, 
you can use the user key '10000'. This will show an example report."
item_text<-"<p>On this page, you can see all the questions for which you
can receive feedback and how they were worded in the surveys.</p>
<p>The left column in the table indicates how we refer to this 
question in the report, the right column shows the question itself.</p>"
missing_text<-"<p>First, let's look at how many surveys you were able to
complete during the 85 days of Stage 2. This is important because more data 
allows us to generate more meaningful and reliable reports. For this reason,
we only show you the analyses and summaries that can be calculated with the
amount of data available for you. Therefore, not every participant in WARN-D receives the
same personalized data report. For example, if you were only able to provide 
a small amount of data during the weekly Sunday surveys, we may not show you
data here.</p>"
missing_text_2<-" % of the surveys we sent you 4 times per day. 
Below you can see which surveys you have completed (blue) and which 
you have missed (grey). Of the 12 weekly surveys we sent you on Sundays,
you completed"
generalSummary_intro<-"On this page, you can find summaries of how you generally 
responded to the questions we asked you during Stage 2. We have selected the 
questions that were most relevant to the most participants. 
In the figures below, each question (such as
how tired you were) is shown in a different color, and each answer you gave is a
dot. The more dots you see (e.g. for the answer option 3), the more often you 
answered with a 3. The black bars show your personal average for each question. As 
a reminder: the scale goes from 1 (not at all) to 7 (very much). In other words, 
the higher an answer score, the more intense the respective feeling."
generalSummary_fig1<-"<p>In the first figure we show you a summary of your 
responses to questions about your&nbsp;<b>positive mood and sleep</b>. 
&nbsp;<i>Positive Mood</i>&nbsp;was not part of our Stage 2 survey.
We created it based on several questions we asked you about positive feelings 
you experienced. Specifically, we averaged the answers for the questions about 
happiness, motivation, and feeling relaxed into a&nbsp;<i>Positive Mood</i>&nbsp; 
score.</p>"
generalSummary_fig2<-"<p>The second figure is similar to the first one. However, 
this time it is about your responses to questions about your&nbsp;<b>negative 
mood</b>. For&nbsp;<i>Negative Mood</i>,&nbsp;we calculated the average of the
questions about sadness, nervousness, stress, the experience of negative thoughts,
and being overwhelmed.</p>"
generalSummary_fig3<-"<p>The third figure summarizes your answers to more general questions, 
such as about how your day went, or how much you enjoyed your activities.</p>"
sit_text<-"<p>On this page, we show you an overview of the context you were in
during Stage 2. These are (1) the activities you told us about; (2) the locations 
you were in when completing our surveys; (3) online social behaviors; and (4) 
offline social behaviors.</p> 
<p><i>Explanation of how to read the Figures:</i><br>
Below, you can see how often you reported a certain activity. The x-axis (bottom)
shows you the different possible categories, and the y-axis (left) shows you how 
often you indicated this activity. For example, if you are interested in how often
you reported the activity 'eating', the first figure 'Activities' will show you
this information based on the blue percentage bar. If eating is at 30%, that means
that you were eating in 30% of the times when you answered our questions on your 
smartphone.</p>"
events_text<-"<p>In the evening surveys, you told us what your most positive 
and negative events of the day were, and you also chose a category for these
events. Below is a summary of the categories of your most positive and negative
events. The figures are similar to those explained in the <i>6. Situations and 
Activities</i> tab.
Since these summaries are based on the evening surveys, the level of detail of course
depends on how many evening surveys you filled in.</p>"
timeseries_text<-"<p>In the previous tabs, we showed you summary information: how 
often you reported certain moods or activities. Now we show you your responses to
some of our questions <i>over time.</i></p>
<p>All figures displaying your answers over time follow the same pattern. 
At the bottom of each figure, you see the dates throughout Stage 2; the grey 
vertical bars indicate weekends. You see information in different colors, which are 
the different questions you answered. On the right side, you can find a legend from 
which you can see which color belongs to which question. If you want to see answers 
to different questions, you can select them on the left side, next to the figure. 
For more information on how to select other questions, simply move your mouse over
the questions (if you are using a Mac you need to additionally press 'cmd').</p>
<p>There are many dots in the figure: these are all the individual answers you have
given. Depending on how many answers you have given you can also see 
lines in the figure, one for each question. We use these lines as a 
visualization of potential trends in your data. Note that these lines 
usually do not go exactly through the dots. This is because we are 
trying to show you average developments of the selected questions over 
time, with the goal to give you a better overview of your data. Because 
they are based on averages, they are more reliable towards the center of
the figure.</p>
<p>On the left side of the figure, you can also find a scale called 
<i>smoothing</i>. This scale influences the above mentioned trendlines.
For information on what <i>smoothing</i> does in detail, move your 
mouse over the scale (+'cmd' for Mac users).</p>"
tmsrs_txt_ME<-"<p>On this page, you can find information on questions we asked
you in the mornings and evenings. We explain this type of figure in detail in the tab 'Daily'.</p>"
tmsrs_txt_SUN<-"<p>Here you can create a figure that shows your Sunday survey answers over time. 
Again, we explain this type of figure in detail in the tab 'Daily'. 
One important note: because there were fewer Sunday surveys, a small 
smoothing level will not work well and show you only dots. This can also happen if you 
missed a lot of Sunday surveys, in which case we cannot calculate a trendline.</p>"
recap_text<-"<p>In the previous tabs you could explore your data throughout Stage 2.
Here you can see some information about the week in which you reported the most 
positive mood.</p>
<p>The figures you see are similar to those explained in <i>6. Situations and 
Activtities</i> and <i>8. Your Answers over Time</i>.</p>"
txt_lp<-"<p>Similar to the most positive week, you can find information about 
the week you reported the most negative mood on this page.</p>"
recap2.0_text<-"<p>This page is similar to the <i>WARN-D Recap</i>. However, now you 
can select the particular week you want to explore. To do so you can use the slider 
'week' on the left side. This slider always indicates the number of the week in 
Stage 2. The dates of the selected week will be shown on the right side next to the 
slider. <br> <br>
Like for the other recap, you get a summary of context questions. 
On the bottom of the page, you can create a figure to see your answers over time 
in that particular week.</p>"
mood_net_text<-"<p>You completed over 50% of the surveys, which means 
that we can compute a network for you. For this analysis, the number of completed surveys is especially 
important. The more surveys you have completed, the better the network represents 
your data. </p>
<p>Networks are based on relationships that are found in the data. A relationship 
between two questions can be positive or negative. For example, if we were to find 
a positive relationship between the two questions <i>happy</i> and <i>motivated</i>
in your data, this means that when you indicated being happy, you were also more 
likely to indicate that you were motivated at the same time.
If we were to find a negative relationship between <i>happy</i> and <i>tired</i>, 
it would mean that when you reported being happy, you were less likely to 
report being tired at the same time. Relationships between questions
can be stronger or weaker. A stronger relationship means that these question are 
more strongly statistically related.
If there is no connection line between questions, we could not find a relationship
between them. Keep in mind that this analysis is based on a complex statistical model, 
and many things can go wrong when estimating such models. For this reason, 
please interpret the resulting network with care.<br></p>
<p>Below, you can calculate your <i>Daily Network</i>, which shows the relationships between
the number of selected questions you have answered. A blue line between questions 
indicates a positive relationship, a red dashed line indicates a negative 
relationship. The thickness of lines indicates the strength of the relationship: 
the thicker the line, the stronger the relationship.

We have suggested some response categories because these variables best fit the 
needs of this analysis. However, you can add other response categories.
We suggest not using more than five response categories at a time. Adding more 
variables makes the networks less reliable.</p>
<p>As a reminder, the answers ranged from 1 (not at all) to 7 (very much).</p>
<p>This analysis is a more intensive analysis, so it may take some time before you
see the results.</p>"
eve_net_text<-"<p>You can also calculate a a second network, which we call your
<i>Evening Network</i>. This is based on questions you answered during the evening surveys. 
The figure is structured in the same way as the <i>Daily Network</i>; the only difference is 
that relationships between different questions than in the previous network are shown.<br></p>
<p>To calculate this network, we used your answers to the questions about your 
satisfaction with the day, overcoming challenges, concentration, productivity, 
feeling connected, and how you rated your negative event. All of these questions 
were rated on a scale of 1 (not at all) to 7 (very much), except the rating of 
your most negative event which was rated on a scale of 1 (not at all negative) to 
7 (very negative).</p>"

expl_smth<-"This parameter influences the trendlines. When you choose the level of 
smoothing there are certain things you should keep in mind. 
With a smaller smoothing level, the trendlines in the figures show more change, compared to when 
the smoothing level is large.
However, when the trendlines show very strong changes, it is possible that they 
show trends that are actually not supported by the data. 
When you have a very large smoothing level the trendlines can become almost flat, 
and you cannot see the trends in your data anymore. Keeping this in mind you can 
play around with the smoothing level and see which smoothing level works best for your
personal data.
It is possible that the lines disappear when you choose a small smoothing level. 
This depends on how many datapoints we have collected from you."
var_select_txt<-"Here, you can select answer categories you want to see in your analysis. 
Simply check the box and click 'Create Figure' on the right side.
We recommend that you do not select too many answer categories at once, 
so that figures are easier to interpret."

# item table --------------------------------------------------------------

item_names <- c(
  "Concentrate",
  "Connected",
  "Emotion Regulation",
  "Enjoyment of Activity",
  "Enjoyment Offline Contact",
  "Enjoyment Online Activity",
  "Life Satisfaction",
  "Negative Mood",
  "",
  "",
  "",
  "",
  "",
  "Negative Experience",
  "",
  "Mental Wellbeing",
  "Outlook Tomorow",
  "Overcome Challenges",
  "Physical Discomfort",
  "Physical Wellbeing",
  "Positive Experience",
  "",
  "Positive Mood",
  "" ,
  "" ,
  "Productive",
  "Rested",
  "Satisfaction With Day",
  "Sleep Quality",
  "Tired",
  "Weekly Stress"
)
# actual items as they were in the surveys
item_content <- c(
  "Today, I was able to concentrate and focus well.",
  "Today, I felt connected to other people.",
  "Today, it was difficult to cope with my emotions.",
  "I am enjoying what I am doing right now.",
  "I am enjoying my company.",
  "I am enjoying this online activity.",
  "All things considered, I am satisfied with my life as a whole.",
  #negative affect
  "I feel sad right now.",
  "I feel stressed right now.",
  "I feel overwhelmed right now.",
  "I feel nervous/anxious right now.",
  "I am experiencing negative thoughts right now.",
  "I feel annoyed/irritated right now.",
  #negative experience
  "This event/experience was ...",
  "Follow up on: 'My most negative event/experience today was:'",
  "This week, my overall mental health and emotional wellbeing were:",
  "I am looking forward to tomorrow.",
  "I was able to handle today's challenges well.",
  "Today, I experienced physical discomfort/pain.",
  "My overall physical health this week was:",
  "This event/experience was ...",
  "Follow up on: 'My most positive event/experience today was:'",
  #positive affect
  "I feel relaxed right now.",
  "I feel motivated right now.",
  "I feel happy/cheerful right now.",
  
  "Today, I felt productive/useful.",
  "When I woke up, I felt well rested.",
  "Overall, I'm content with how my day went.",
  "Last night, I slept well.",
  "I feel tired right now.",
  "This week was stressful for me."
)
item_table <- as.data.frame(cbind(item_names, item_content))
item_table <-
  item_table %>% rename(Name = item_names, Question = item_content)


# date sequence -----------------------------------------------------------
date.Seq<-function(percentages, user_key){
  # this function creates a date sequence as character vector
  # used for axes in figures
  # Extract cohort value for the given user_key, since the dates differ across cohorts
  
  # Define date ranges for cohorts
  if(percentages[id==user_key]$cohort==1){
    date_seq <-
      seq(as.Date("2021-12-06"), as.Date("2022-02-28"), by = "7 days")
    
    
    #adust to european format RESULT is a string, not date anymore
    date_seq <- format(as.Date(date_seq), '%d-%m-%Y')
  }
  if (percentages[id==user_key]$cohort==2){
    date_seq <-
      seq(as.Date("2022-06-06"), as.Date("2022-08-29"), by = "7 days")
    
    
    # convert to common European date format-->result is a string, not date anymore
    date_seq <- format(as.Date(date_seq), '%d-%m-%Y')
  }
  return(date_seq)
}


# missing data ------------------------------------------------------------

all_poss <- 1:(85 * 4) # Define all possible values for surveys
miss_data<- # Create a data table with missing data placeholders
  as.data.table(cbind(
    dates = rep(1:85, each = 4),
    prompts = rep(1:4, 85),
    timeline_finished = NA
  ))

# Function to create a dataframe with missing data indicators
create_df_missing <-function(df_long, all_possible=all_poss,
                              missing_data=miss_data){ 
  # Get unique and sorted values of completed surveys
  finished<-df_long$counter_old %>% unique() %>% sort 
  # Create a vector indicating which surveys have been missed/completed
  missing_data$timeline_finished <- all_possible %in%  finished
  return(missing_data)
}

# Function to plot missing data as a heatmap
plot_missing_data<-function(missing_data, date_seq){
  ggplot(missing_data) +
    geom_tile(aes( # tiled heatmap
      x = dates,
      y = prompts,
      # Fill color based on whether surveys are finished or missed
      fill = as.factor(timeline_finished) 
    )) +
    scale_fill_manual(values = c("#D3D3D3", "#0464A3"),# Define colors for "Missed" and "Finished"
                      labels = c("Missed", "Finished")) + # Define labels for the legend
    scale_x_continuous(
      breaks = seq(1, 85, by = 7), # Set breaks for the X-axis (dates)
      labels = date_seq, # Set labels for the X-axis based on date_seq
      limits = c(0, 86) # Set limits for the X-axis (1 higher otherwise there is a cut off)
    ) +
    theme_apa() +
    theme(axis.text.x = element_text(angle = 45, hjust = 1,    size= 14),
          axis.text.y = element_text(   size= 14)) +
    scale_y_continuous(
      breaks = 1:4, # Set breaks for the Y-axis (number of prompts)
      labels = c("Morning", "Noon", # Set labels for the Y-axis
                 "Afternoon", "Evening")
    ) +
    labs(y = NULL, x = NULL) + # Remove axis labels (optional)
    guides(fill = guide_legend(reverse = TRUE)) # Customize the legend (Completed comes first)
}

# general summary ---------------------------------------------------------
item_order <- c( # determine item order for summary plot
  "pos_aff",
  "neg_aff",
  "sleep",
  "rested",
  "stressed",
  "tired",
  "content_day",
  "look_forward",
  "eudaimonia",
  "connected",
  "coping",
  "concentrate",
  "act_enjoy",
  "online_enjoy",
  "offline_enjoy"
)

item_order_PA_Sleep <- c( # determine item order for plot
  "pos_aff",
  "happy",
  "relaxed",
  "motivated",
  "sleep",
  "rested",
  "tired"
)

item_order_NA <- c( # determine item order for plot
  "neg_aff",
     "annoyed",
     "neg_thoughts",
     "stressed",
     "nervous",
     "overwhelmed",
     "sad" 
)


item_order_rest <- c( # determine item order for plot
   "act_enjoy",
    "online_enjoy",
    "offline_enjoy",
    "stressed",
    "content_day",
    "look_forward",
   "eudaimonia",
    "connected",
    "coping",
    "concentrate"
)
plot_general_summary<-function(df_long, user_key){
  ggplot(
  df_long[user_id == user_key] %>%
    filter( # select items for summary figure
      item == "pos_aff" |
        item == "neg_aff" |
        item == "tired" |
        item == "sleep" |
        item == "rested" |
        item == "act_enjoy" |
        item == "online_enjoy" |
        item == "offline_enjoy" |
        item == "stressed" |
        item == "content_day" |
        item == "look_forward" |
        item == "eudaimonia" |
        item == "connected" |
        item == "coping" |
        item == "concentrate"
    ) %>%
    arrange(answer_id) %>% # for correct label order
    mutate(item = factor(item, levels = item_order)),
  aes(
    x = answer_id,
    y = reorder(as.factor(item), desc(item)),
    color = item
  )
) +
    geom_jitter(position = position_jitter(0.2)) +
    stat_summary( #vertical bars to indicate mean
      fun = mean, # summary stat is based on eman
      color = "#000000", # black
      shape = "|", #shape of symbol to indicate mean
      size = 1.6
    ) +
    scale_color_viridis_d(begin = .25, end = .95) + #to avoid bright yellow and 
    # dark violet so that vertical bar is well visible and yellow good visible
    scale_x_continuous(
      breaks = 1:7,
      labels = c("1 \n (not at all)",
                 "2", "3",
                 "4", "5", "6",
                 "7 \n (very much)")
    ) +
    scale_y_discrete(labels = rev( # y-axis labels
      c(
        "Positive Mood",
        "Negative Mood",
        "Sleep Quality",
        "Rested",
        "Stressed",
        "Tired",
        "Satisfaction With Day",
        "Overcome Challenges",
        "Concentrate",
        "Connected",
        "Productive",
        "Outlook Tomorow",
        "Enjoyment of Activity",
        "Enjoyment Online Contact",
        "Enjoyment Offline Contact"
      )
    )) +
    ylab(NULL) + xlab("Answer Score") + theme_apa() +
    theme(
      panel.grid.minor.y = element_blank(),
      panel.grid.minor.x = element_blank(),
      panel.grid.major.x = element_blank(),
      axis.text.x = element_text(size = 14),
      axis.text.y = element_text(size = 14),
      legend.position = "none"
    ) }

# Function to create a ggplot2 figure for a specific set of items
# for the summary figure
plot_gs_PA<-function(df_long){
  ggplot(
    df_long[
      # select items for summary figure
        item == "pos_aff" |
          item == "tired" |
          item == "sleep" |
          item == "rested" |
          item == "happy" |
          item == "relaxed" |
          item == "motivated" ] %>%
      arrange(answer_id) %>% # for correct label order
      mutate(item = factor(item, levels = item_order_PA_Sleep)),
    aes(
      x = answer_id,
      y = reorder(as.factor(item), desc(item)),
      color = item
    )
  ) +
      geom_jitter(position = position_jitter(0.2)) +  # Add jittered points for visualization
      stat_summary( #vertical bars to indicate mean
        fun = mean, 
        color = "#000000", # Set the color to black
        shape = "|", #shape of symbol to indicate mean
        size = 1.6 # size of symbol
      ) +
      scale_color_viridis_d(begin = .25, end = .95) + #to avoid bright yellow and 
      # dark violet so that vertical bar is well visible and yellow good visible
      scale_x_continuous( # customize x- scale to show labels as they were in the surveys
        limits = c(1,7),
        breaks = 1:7,
        labels = c("1 \n (not at all)",
                   "2", "3",
                   "4", "5", "6",
                   "7 \n (very much)")
      ) +
      scale_y_discrete(labels = rev( # y-axis labels to indicate items
        c(
          "Positive Mood",
          "Happy",
          "Relaxed",
          "Motivated",
          "Sleep Quality",
          "Rested",
          "Tired"
        )
      )) +
      ylab(NULL) + xlab("Answer Score") + theme_apa() + # remove y axis-label, and set x-axis label
      theme(
        panel.grid.minor.y = element_blank(),
        panel.grid.minor.x = element_blank(),
        panel.grid.major.x = element_blank(),
        axis.text.x = element_text(size = 14),
        axis.text.y = element_text(size = 14),
        legend.position = "none"
      ) 
  
}

plot_gs_NA<-function(df_long){ # similar to plot_gs_PA function
  ggplot(
    df_long [
       # select items for summary figure
        item == "neg_aff" |
          item == "annoyed" |
          item == "neg_thoughts" |
          item == "stressed" |
          item == "nervous" |
          item == "overwhelmed" |
          item == "sad" ]
       %>%
      arrange(answer_id) %>% # for correct label order
      mutate(item = factor(item, levels = item_order_NA)),
    aes(
      x = answer_id,
      y = reorder(as.factor(item), desc(item)),
      color = item
    )
  ) +
    geom_jitter(position = position_jitter(0.2)) +
    stat_summary( # vertical bars to indicate mean
      fun = mean, 
      color = "#000000", # black
      shape = "|", #shape of symbol to indicate mean
      size = 1.6
    ) +
    scale_color_viridis_d(begin = .25, end = .95) + #to avoid bright yellow and 
    # dark violet so that vertical bar is well visible and yellow good visible
    scale_x_continuous(
      limits = c(1,7),
      breaks = 1:7,
      labels = c("1 \n (not at all)",
                 "2", "3",
                 "4", "5", "6",
                 "7 \n (very much)")
    ) +
    scale_y_discrete(labels = rev( # y-axis labels
      c(
        "Negative Mood",
        "Annoyed",
        "Negative Thoughts",
        "Stressed",
        "Nervous",
        "Overwhelmed",
        "Sad"
      )
    )) +
  ylab(NULL) + xlab("Answer Score") + theme_apa() +
    theme(
      panel.grid.minor.y = element_blank(),
      panel.grid.minor.x = element_blank(),
      panel.grid.major.x = element_blank(),
      axis.text.x = element_text(size = 14),
      axis.text.y = element_text(size = 14),
      legend.position = "none"
    ) 
  
}

plot_gs_rest<-function(df_long){ # similar to plot_gs_PA function
  ggplot(
    df_long [
      # select items for summary figure
        item == "act_enjoy" |
          item == "online_enjoy" |
          item == "offline_enjoy" |
          item == "content_day" |
          item == "look_forward" |
          item == "eudaimonia" |
          item == "connected" |
          item == "coping" |
          item == "concentrate" ]
       %>%
      arrange(answer_id) %>% # for correct label order
      mutate(item = factor(item, levels = item_order_rest)),
    aes(
      x = answer_id,
      y = reorder(as.factor(item), desc(item)),
      color = item
    )
  ) +
    geom_jitter(position = position_jitter(0.2)) +
    stat_summary( #vertical bars to indicate mean
      fun = mean,
      color = "#000000", # black
      shape = "|", #shape of symbol to indicate mean
      size = 1.6
    ) +
    scale_color_viridis_d(begin = .25, end = .95) + #to avoid bright yellow and 
    # dark violet so that vertical bar is well visible and yellow good visible
    scale_x_continuous(
      limits = c(1,7),
      breaks = 1:7,
      labels = c("1 \n (not at all)",
                 "2", "3",
                 "4", "5", "6",
                 "7 \n (very much)")
    ) +
    scale_y_discrete(labels = rev( # y-axis labels
      c(
  "Enjoyment of Activity",
  "Enjoyment Online Contact",
  "Enjoyment Offline Contact",
  "Satisfaction With Day",
  "Outlook Tomorow",
  "Productive",
  "Connected",
  "Overcome Challenges",
  "Concentrate"
      )
    )) +
  ylab(NULL) + xlab("Answer Score") + theme_apa() +
    theme(
      panel.grid.minor.y = element_blank(),
      panel.grid.minor.x = element_blank(),
      panel.grid.major.x = element_blank(),
      axis.text.x = element_text(size = 14),
      axis.text.y = element_text(size = 14),
      legend.position = "none"
    ) 
  
}

pos_prompt<-function(df_long){ # Function to process and summarize positive prompts
  output_list<-list() # Initialize an empty list to store the output
  # Process and summarize positive prompts data by prompt_new
  output_list$pos_prompt <- df_long %>%
    filter(item == "pos_aff") %>% # item we
    select(answer_id, user_id, date, day, prompt_new, week) %>%
    group_by(prompt_new) %>%
    summarise(mean(answer_id, na.rm = TRUE)) %>%
    slice(which.max(`mean(answer_id, na.rm = TRUE)`)) %>%
    as.data.frame()
  # print(output_list) # helpful for debugging
  # Define prompt numbers and labels for better understanding
  prompt_num <- c(1:4)
  prompt_name <- c("morning", "noon", "afternoon", "evening")
  output_list$prompt_df <-
    as.data.frame(cbind(as.numeric(prompt_num), prompt_name))
  
  # Calculate mean and pick the maximum for weekdays
  output_list$pos_weekday <- df_long %>%
    filter(item == "pos_aff") %>%
    select(answer_id, user_id, date, day, prompt_new, weekday) %>%
    group_by(weekday) %>%
    summarise(mean(answer_id, na.rm = TRUE)) %>%
    slice(which.max(`mean(answer_id, na.rm = TRUE)`)) %>%
    as.data.frame()
  # print(output_list) # helpful for debugging
  return(output_list)
}

# activities --------------------------------------------------------------

# all the plots in this code chunk are built up on the same principle
# therefore it is only explained once for activities


# Function to create a data frame for activity-related data
create_df_activities <-function(df_long){
  # Filter the data frame to select only rows where item is "activity"
  data_activity <- df_long[df_long$item == "activity"]
  # Convert answer_id to a factor and set custom levels
  data_activity$answer_id <- as.factor(data_activity$answer_id)
  levels(data_activity$answer_id) <-
    c(
      "1"="Social",
      "2"="Physical",
      "3"="Active",
      "4"="Passive",
      "5"="Study/Work",
      "6"="Chores",
      "7"="On my way",
      "8"="Eating",
      "9"="Other",
      "10"="Nothing"
    )
  return(data_activity)
}
freq_activity<-function(data_activity){ # Function to calculate frequency of activities
  person_data_activity<-data_activity %>%
    freq(answer_id) %>% 
    as.data.frame
  return(person_data_activity)
}

plot_activity <- function(person_data_activity){ # Function to plot activity frequency
  ggplot(person_data_activity[1:10,]) + # exclude last row in this dataframe because it's summary,
    # depends on number of possible answers
    
    # Add horizontal reference lines at 25%, 50%, and 75%
    geom_hline(yintercept = 25, aes(color="grey"), alpha=.2)+ 
    geom_hline(yintercept = 50, aes(color="grey"), alpha=.2)+ 
    geom_hline(yintercept = 75, aes(color="grey"), alpha=.2)+ 
    # use row names as labels-->depends on number of possible answers
  geom_col(aes(x = row.names(person_data_activity[1:10,]), #
               y = round(person_data_activity[1:10, 2], 2)), fill = "#0464A3") +
  scale_y_continuous(labels = scales::label_percent(scale = 1), # # Display percentages
                       limits = c(0, 100)) + # Set Y-axis limits for better comparability
  theme_apa() + 
  theme(
    axis.text.x = element_text(angle = 45, hjust = 1,    size = 14),
    axis.text.y = element_text(size = 14),
    axis.title.y = element_text(size = 14)) + 
  xlab(NULL) + ylab(NULL) # Remove additional axis titles
  } 

#same for summary locations
create_df_locations <-function(df_long){
  data_location <- df_long[df_long$item == "location"]
  data_location$answer_id <- as.factor(data_location$answer_id)
  levels(data_location$answer_id) <-
    c(
      "1"="Home",
      "2"="Friend's Place",
      "3"="Family's Place",
      "4"="Work/School/Uni",
      "5"="Transport",
      "6"="Indoors (Other)",
      "7"="Outdoors (City)",
      "8"="Outdoors (Nature)",
      "9"="Partner's Place"
    )
  return(data_location)}
freqs_location<-function(data_location){
  df_locations<-data_location %>%
    freq(answer_id) %>% as.data.frame
  return(df_locations)}
# plot locations
plot_locations <- function(df_locations){
  ggplot(df_locations[1:9, ]) +
  geom_hline(yintercept = 25, aes(color="grey"), alpha=.2)+ 
  geom_hline(yintercept = 50, aes(color="grey"), alpha=.2)+ 
  geom_hline(yintercept = 75, aes(color="grey"), alpha=.2)+ 
  geom_col(aes(x = row.names(df_locations[1:9, ]),
               y = round(df_locations[1:9, 2], 2)), fill = "#0464A3") +
  scale_y_continuous(labels = scales::label_percent(scale = 1),
                       limits = c(0, 100)) +
  theme_apa() + 
  theme(axis.text.x = element_text(angle = 45, hjust = 1,    size = 14),
        axis.text.y = element_text(size = 14),
        axis.title.y = element_text(size = 14)) +
  xlab(NULL) + ylab(NULL)
  }


create_df_online <-function(df_long){ 
  data_online <- df_long[df_long$item == "online"]
  data_online$answer_id <-
    as.factor(data_online[data_online$item == "online"]$answer_id)
  levels(data_online$answer_id) <- c(
    "1"="No",
    "2"="Social Media",
    "3"="Posting",
    "4"="Written Chatting",
    "5"="(Video)call",
    "6"="Activity With Others"
  )
  return(data_online)}
freqs_online<-function(data_online){
  freqs_online<-data_online%>%
    freq(answer_id) %>%
    as.data.frame
  return(freqs_online)
}
# plot online activty
plot_online <- function(df_online){
  ggplot(df_online[1:6, ]) +
    geom_hline(yintercept = 25, aes(color="grey"), alpha=.2)+ 
    geom_hline(yintercept = 50, aes(color="grey"), alpha=.2)+ 
    geom_hline(yintercept = 75, aes(color="grey"), alpha=.2)+ 
  geom_col(aes(x = row.names(df_online[1:6, ]), y = round(df_online[1:6, 2], 2)),
           fill = "#0464A3") +
  scale_y_continuous(labels = scales::label_percent(scale = 1),
                       limits = c(0, 100)) +
  theme_apa() + 
  theme(axis.text.x = element_text(angle = 45, hjust = 1,    size = 14),
        axis.text.y = element_text(size = 14),
        axis.title.y = element_text(size = 14)) +
  xlab(NULL) + ylab(NULL)}


create_df_offline <-function(df_long){
  data_offline <- df_long[df_long$item == "offline"]
  data_offline$answer_id <-
    as.factor(data_offline[data_offline$item == "offline",]$answer_id)
  levels(data_offline$answer_id) <-
    c(
      "1"= "Romantic Partner",
      "2"="Friend",
      "3"="Family",
      "4"="Loose Contacts",
      "5"="Stranger",
      "6"="Pet",
      "7"="No one",
      "8"="Classmate/Co-worker"
    )

  return(data_offline)}

freqs_offline<-function(data_offline){
  freqs_offline<-data_offline%>%
    freq(answer_id) %>%
    as.data.frame
  return(freqs_offline)
}
plot_offline<- function(df_offline){ 
  ggplot(df_offline[1:8, ]) +
    geom_hline(yintercept = 25, aes(color="grey"), alpha=.2)+ 
    geom_hline(yintercept = 50, aes(color="grey"), alpha=.2)+ 
    geom_hline(yintercept = 75, aes(color="grey"), alpha=.2)+ 
  geom_col(aes(x = row.names(df_offline[1:8, ]), y = round(df_offline[1:8, 2], 2)),
           fill = "#0464A3") +
  scale_y_continuous(labels = scales::label_percent(scale = 1),
                       limits = c(0, 100)) +
  theme_apa() +
  theme(axis.text.x = element_text(angle = 45, hjust = 1, size= 14),
        axis.text.y = element_text(size = 14),
        axis.title.y = element_text(size = 14)) +

  xlab(NULL) + ylab(NULL)}


# events ------------------------------------------------------------------
create_df_pos_events<- function(df_long){ # same logic as in other categorical
  # functions, see activties for more detailed explanations
  d_pos_event_day <- df_long[df_long$item == "pos_day_cat"]
  d_pos_event_day$answer_id <- as.factor(d_pos_event_day$answer_id)
  levels(d_pos_event_day$answer_id) <-
    c(
      "1"="Physical Wellbeing",
      "2"="Emotional Wellbeing",
      "3"="Finances",
      "4"="Home/Living",
      "5"="Leisure/Hobby/Exercise",
      "6"="Love Life",
      "7"="Relationship With Family",
      "8"="Experiences of Friends/Family",
      "10"="Education/Work",
      "11"="Social Life",
      "12"="Societal/Political"
    )
  return(d_pos_event_day)
}

freqs_posEve<-function(d_pos_event_day){
  freq_pos_events<-d_pos_event_day %>%
    freq(answer_id) %>%
    as.data.frame()
  return(freq_pos_events)
}

plot_pos_event <-function(df_pos_events) {
  ggplot(df_pos_events[1:11,]) +
    geom_hline(yintercept = 25, aes(color="grey"), alpha=.2)+ 
    geom_hline(yintercept = 50, aes(color="grey"), alpha=.2)+ 
    geom_hline(yintercept = 75, aes(color="grey"), alpha=.2)+ 
  geom_col(aes(x = row.names(df_pos_events[1:11, ]),
               y = round(df_pos_events[1:11, 2], 2)), fill = "#0464A3") +
  scale_y_continuous(labels = scales::label_percent(scale = 1),
                     limits = c(0, 100)) +
  theme_apa() +
  theme(axis.text.x = element_text(angle = 45, hjust = 1,    size = 14)) +
  xlab(NULL) + ylab(NULL)}

create_df_neg_events<- function(df_long){ 
  
  d_neg_event_day <- df_long[item == "neg_day_cat"]
  d_neg_event_day$answer_id <- as.factor(d_neg_event_day$answer_id)
  levels(d_neg_event_day$answer_id) <-
    c(
      "1"="Physical Wellbeing",
      "2"="Finances",
      "3"="Education/Work",
      "4"="Leisure/Hobby/Exercise",
      "5"="Love Life",
      "6"="Social Life",
      "7"="Experiences of Friends/Family",
      "8"="Societal/Political",
      "10"="Home/Living",
      "11"="Relationship With Family",
      "12"="Emotional Wellbeing"
    )
  return(d_neg_event_day)
}

freqs_negEve<-function(d_neg_event_day){
  df_neg_events<-d_neg_event_day%>% 
    freq(answer_id) %>%
    as.data.frame()
  return(df_neg_events)
}

plot_neg_event <-function(df_neg_events) {
  ggplot(df_neg_events[1:11,]) +
    geom_hline(yintercept = 25, aes(color="grey"), alpha=.2)+ 
    geom_hline(yintercept = 50, aes(color="grey"), alpha=.2)+ 
    geom_hline(yintercept = 75, aes(color="grey"), alpha=.2)+ 
    geom_col(aes(x = row.names(df_neg_events[1:11, ]),
                 y = round(df_neg_events[1:11, 2], 2)), fill = "#0464A3") +
    scale_y_continuous(labels = scales::label_percent(scale = 1),
                       limits = c(0, 100)) +
    theme_apa() +
    theme(axis.text.x = element_text(angle = 45, hjust = 1,    size = 14)) +
    xlab(NULL) + ylab(NULL)
  }


# timeseries daily --------------------------------------------------------
geom_weekend_4prompts <- function(week_no, alpha = alpha) {
  geom_rect(aes(
    xmin = min(
      df_long %>%
        filter(weekend == weekend) %>%
        filter(week == week_no) %>% pull(counter)
    ),
    xmax = max(
      df_long %>%
        filter(weekend == weekend) %>%
        filter(week == week_no) %>% pull(counter)
    ),
    ymin = 1,
    ymax = 7
  ),
  color = NA,
  alpha = alpha)
}


wmin <- 21 #first survey at first weekend based on a counter of all surveys
wmax <- 28 #last survey at first weekend based on a counter of all surveys
#####       weekend highlights for datetime series
we_1_t <-  geom_rect(aes( #create rectangular box to highlight weekend
  xmin = wmin,
  xmax = wmax,
  ymin = 1, #min and max of Likert scale (height of rect. box)
  ymax = 7
),
fill = "#E5E4E2",
color = "#E5E4E2",
show.legend = FALSE,
alpha = 1)
we_2_t <- geom_rect(
  aes(
    xmin = wmin + wmax, #wmin +wmax = beginning of next weekend
    xmax = wmax + wmax, #wmax+wmax = end of next weekend
    ymin = 1,
    ymax = 7
  ),
  fill = "#E5E4E2",
  color = "#E5E4E2",
  show.legend = FALSE,
  alpha = 1
)
we_3_t <- geom_rect(
  aes(
    xmin = wmin + wmax * 2,
    xmax = wmax + wmax * 2,
    ymin = 1,
    ymax = 7
  ),
  fill = "#E5E4E2",
  color = "#E5E4E2",
  show.legend = FALSE,
  alpha = 1
)
we_4_t <- geom_rect(
  aes(
    xmin = wmin + wmax * 3,
    xmax = wmax + wmax * 3,
    ymin = 1,
    ymax = 7
  ),
  fill = "#E5E4E2",
  color = "#E5E4E2",
  show.legend = FALSE,
  alpha = 1
)
we_5_t <- geom_rect(
  aes(
    xmin = wmin + wmax * 4,
    xmax = wmax + wmax * 4,
    ymin = 1,
    ymax = 7
  ),
  fill = "#E5E4E2",
  color = "#E5E4E2",
  show.legend = FALSE,
  alpha = 1
)
we_6_t <- geom_rect(
  aes(
    xmin = wmin + wmax * 5,
    xmax = wmax++wmax * 5,
    ymin = 1,
    ymax = 7
  ),
  fill = "#E5E4E2",
  color = "#E5E4E2",
  show.legend = FALSE,
  alpha = 1
)
we_7_t <- geom_rect(
  aes(
    xmin = wmin + wmax * 6,
    xmax = wmax + wmax * 6,
    ymin = 1,
    ymax = 7
  ),
  fill = "#E5E4E2",
  color = "#E5E4E2",
  show.legend = FALSE,
  alpha = 1
)
we_8_t <- geom_rect(
  aes(
    xmin = wmin + wmax * 7,
    xmax = wmax + wmax * 7,
    ymin = 1,
    ymax = 7
  ),
  fill = "#E5E4E2",
  color = "#E5E4E2",
  show.legend = FALSE,
  alpha = 1
)
we_9_t <- geom_rect(
  aes(
    xmin = wmin + wmax * 8,
    xmax = wmax + wmax * 8,
    ymin = 1,
    ymax = 7
  ),
  fill = "#E5E4E2",
  color = "#E5E4E2",
  show.legend = FALSE,
  alpha = 1
)
we_10_t <- geom_rect(
  aes(
    xmin = wmin + wmax * 9,
    xmax = wmax + wmax * 9,
    ymin = 1,
    ymax = 7
  ),
  fill = "#E5E4E2",
  color = "#E5E4E2",
  show.legend = FALSE,
  alpha = 1
)
we_11_t <- geom_rect(
  aes(
    xmin = wmin + wmax * 10,
    xmax = wmax + wmax * 10,
    ymin = 1,
    ymax = 7
  ),
  fill = "#E5E4E2",
  color = "#E5E4E2",
  show.legend = FALSE,
  alpha = 1
)
we_12_t <- geom_rect(
  aes(
    xmin = wmin + wmax * 11,
    xmax = wmax + wmax * 11,
    ymin = 1,
    ymax = 7
  ),
  fill = "#E5E4E2",
  color = "#E5E4E2",
  show.legend = FALSE,
  alpha = 1
)

wes_min <- #group all geoms together
  c(
    we_1_t,
    we_2_t,
    we_3_t,
    we_4_t,
    we_5_t,
    we_6_t,
    we_7_t,
    we_8_t,
    we_9_t,
    we_10_t,
    we_11_t,
    we_12_t
  )


mood_variables<-c("pos_aff","neg_aff", "annoyed",  "neg_thoughts",
                  "relaxed", "stressed", "nervous", "overwhelmed",
                  "happy", "sad", "motivated", "tired")
names(mood_variables)<-c("Positive Mood", "Negative Mood", "Annoyed", 
                        "Negative Thoughts", "Relaxed", "Stressed", "Nervous",
                        "Overwhelmed", "Happy", "Sad", "Motivated",
                        "Tired")

# Function to create a time-series daily plot for mood data
plot_time_daily<-function(df_long,  Smoothing, 
                          variables,date_seq){
  ggplot(
    data = df_long [item %in% unname(mood_variables[which(mood_variables %in% variables)])],
    aes(x = counter, # counter= number of survey/time series as integer
        answer_id, # answers scores
        colour = item) # different items should be differently colored
    , answer_id= score
  ) +
    wes_min+  # Add weekend highlights to the plot
    # Create a scatterplot of mood data with slight jitter because of overlapping points
    geom_point(alpha = .5, position = position_jitter(w = .1, h = 0)) + 
    geom_smooth(
      method = "loess",
      span = Smoothing, # user input for smoothing parameter 
      se = FALSE, # show standard error of smoothing
      size = .85 
    )+
    xlab(NULL) + ylab(NULL) +
    scale_x_continuous(
      breaks = seq(1, 340, by = 28), # min and max of prompts
      # by is number of prompts per week
      labels = date_seq,
      limits = c(1, 340)
    ) +
    scale_y_continuous(
      # Configure the Y-axis with custom breaks and labels for Likert scale
      breaks = 1:7, # Breaks represent Likert scale values
      limits = c(1, 7),
      labels = c("(not at all) 1", # labels assigned to Likert scale values
                 "2", "3",
                 "4", "5", "6",
                 "(very much) 7")
    ) +
    theme_apa() +
    scale_color_viridis_d(end = .95, 
      # use colorblind friendly colors (viridis palette)
                          labels=sort(names(
      # use a named vector as look up table so that item names, item labels and item scores align
      # because we want to show user friendly item names and the plotted variables
      # depend on the user input, and ggplot has an automatic system to label the
      # legend and used data this can result in mismatches if no look up table
      # is applied
                            mood_variables[which(mood_variables %in%
                                                   variables)]
                          ))
    ) +
    theme(
      panel.grid.minor.y = element_blank(),
      panel.grid.minor.x = element_blank(),
      panel.grid.major.x = element_blank(),
      axis.text.x = element_text(angle = 45, hjust = 1,    size = 14),
      axis.text.y = element_text(size = 14)
    )}


# time series morning evening ---------------------------------------------
geom_weekend <- function(week_no, alpha = alpha) { # 
  # because we have a different time scale for time series figure for 
  # Morning and evening surveys we need to use a different function
  # to create the weekend highlights
  
  geom_rect(aes(
    xmin = min(
      df_long %>%
        filter(weekend == "weekend") %>%
        filter(week == week_no) %>% pull(day)
    ),
    xmax = max(
      df_long %>%
        filter(weekend == "weekend") %>%
        filter(week == week_no) %>% pull(day)
    ),
    ymin = 1,
    ymax = 7
  ),
  fill = "#E5E4E2",
  color = "#E5E4E2",
  show.legend = FALSE,
  alpha = 1)
}
variables_morn_eve<-c("concentrate", "outlook", "content_day",
                      "emo_cope",
                      "eudaimonia", #"anhedonia",
                      "connected", #"depressed",
                      "coping", "sleep", "rested", "look_forward")
names(variables_morn_eve)<-c("Concentrate", "Outlook", "Content with Day",
                             "Emotional Coping",
                             #"Eudamonia",
                             "Productive", #"Anhedonia",
                             "Connected", #"Depressed",
                             "Coping", "Sleep", "Rested", "Looking Forward")
plot_time_morn_eve<-function(df_long, Smoothing, variables,date_seq){
  # similar to plot_time_daily
df_long<<-df_long ###### WHY DO I NEED TO DO THIS HERE BUT NOT MOOD TS?
ggplot(
  data = df_long [item %in%
             unname(variables_morn_eve[which(variables_morn_eve %in% variables)])],
  aes(day, # different x-scale
      answer_id,
      colour = item)
) +
  xlab(NULL) + ylab(NULL) +
  geom_weekend(week_no = 1) +
  geom_weekend(week_no = 2) +
  geom_weekend(week_no = 3) +
  geom_weekend(week_no = 4) +
  geom_weekend(week_no = 5) +
  geom_weekend(week_no = 6) +
  geom_weekend(week_no = 7) +
  geom_weekend(week_no = 8) +
  geom_weekend(week_no = 9) +
  geom_weekend(week_no = 10) +
  geom_weekend(week_no = 11) +
  geom_weekend(week_no = 12) +
  scale_x_continuous(
    breaks = seq(1, 85, by = 7),
    labels = date_seq,
    limits = c(0, 86)
  ) +
  scale_y_continuous(
    breaks = 1:7,
    limits = c(1, 7),
    labels = c("(not at all) 1",
               "2", "3",
               "4", "5", "6",
               "(very much) 7")
  ) +
      geom_smooth(
        method = "loess",
        span = Smoothing,
        se = FALSE,
        size = .85
      )+
  geom_point(alpha = .5, position = position_jitter(w = .1, h = 0)) +
  scale_color_viridis_d(
    end = .95,
    labels = sort(names(
      variables_morn_eve[which(variables_morn_eve %in%
                             variables)]
    ))
  ) +
  # weekend highlight, function needs to be used to adjust transparency (alpha)
  # to previous time series
  theme_apa() +
  theme(
    panel.grid.minor.y = element_blank(),
    panel.grid.minor.x = element_blank(),
    panel.grid.major.x = element_blank(),
    axis.text.x = element_text(angle = 45, hjust = 1,    size = 14),
    axis.text.y = element_text(size = 14)
  )
}

variables_sunday<-c("mh", "ph", "life_sat", "stress_week")
names(variables_sunday)<-c("Mental Wellbeing", "Physical Wellbeing",
                           "Life satisfaction", "Weekly Stress" )

plot_time_sunday<-function(df_long,  Smoothing, variables,date_seq){
  # similar to previous time series figures
    ts<-ggplot(
      df_long [item %in% unname(variables_sunday[which(variables_sunday %in%
                                                         variables)])],
      aes(day, answer_id, colour = item)
    ) +
      xlab(NULL) + ylab(NULL) +
      geom_weekend(week_no = 1) +
      geom_weekend(week_no = 2) +
      geom_weekend(week_no = 3) +
      geom_weekend(week_no = 4) +
      geom_weekend(week_no = 5) +
      geom_weekend(week_no = 6) +
      geom_weekend(week_no = 7) +
      geom_weekend(week_no = 8) +
      geom_weekend(week_no = 9) +
      geom_weekend(week_no = 10) +
      geom_weekend(week_no = 11) +
      geom_weekend(week_no = 12) +
      scale_x_continuous(
        breaks = seq(1, 85, by = 7),
        labels = date_seq,
        limits = c(0, 86)
      ) +
      
      scale_y_continuous(
        breaks = 1:7,
        limits = c(1, 7),
        labels = c("(not at all) 1",
                   "2", "3",
                   "4", "5", "6",
                   "(very much) 7")
      ) +
      geom_smooth(
        method = "loess",
        span = Smoothing,
        se = FALSE,
        size = .85
      )+
      geom_point(alpha = .5, position = position_jitter(w = .1, h = 0)) +
      scale_color_viridis_d(
        end = .95,
        labels = sort(names(
          variables_sunday[which(variables_sunday %in%
                                     variables)]
      ))
      )+
      theme_apa() +
      theme(
        panel.grid.minor.y = element_blank(),
        panel.grid.minor.x = element_blank(),
        panel.grid.major.x = element_blank(),
        axis.text.x = element_text(angle = 45, hjust = 1,    size = 14),
        axis.text.y = element_text(size = 14)
      )
    return(ts)
}

# WARN-D Recap ------------------------------------------------------------


# most positive week ------------------------------------------------------
# Function to calculate and retrieve most positive or negative week
most_pos_week<-function(df_long, pos_neg_week){
  # if statement for positive/negative based on input button
  output_list<-list()
  output_list$avg_pos_mood <- df_long [item == "pos_aff"] %>%
    summarise(mean(answer_id, na.rm = TRUE))
  output_list$avg_neg_mood <- df_long [item == "neg_aff"] %>%
    summarise(mean(answer_id, na.rm = TRUE))
  if(pos_neg_week=="most positive"){
    # estimate most positive week
  output_list$pos_week <- df_long [week != 13 & item == "pos_aff"] %>%
    select(answer_id, user_id, date, day, week) %>%
    group_by(week) %>%
    summarise(mean(answer_id, na.rm = TRUE)) %>%
    slice(which.max(`mean(answer_id, na.rm = TRUE)`)) %>% as.data.frame()}
  else{
    # estimate most negative week
    output_list$pos_week <- df_long [week != 13 & item == "neg_aff"] %>%
      select(answer_id, user_id, date, day, week) %>%
      group_by(week) %>%
      summarise(mean(answer_id, na.rm = TRUE)) %>%
      slice(which.max(`mean(answer_id, na.rm = TRUE)`)) %>% as.data.frame()  
  }
  # Calculate date, day, and counter boundaries for the most positive/negative week
  output_list$pos_dates <-
    c(min(df_long[week == output_list$pos_week[1, 1], ]$date, na.rm = TRUE),
      max(df_long[week == output_list$pos_week[1, 1], ]$date, na.rm =
            TRUE))
  output_list$pos_days <-
    c(min(df_long[week == output_list$pos_week[1, 1], ]$day, na.rm = TRUE),
      max(df_long[week == output_list$pos_week[1, 1], ]$day, na.rm =
            TRUE))
  
  output_list$pos_counter <-
    c(min(df_long[week == output_list$pos_week[1, 1], ]$counter,
          na.rm = TRUE),
      max(df_long[week == output_list$pos_week[1, 1] & # exclude sunday surveys
                    df_long$activity_id != "14034" &
                    df_long$counter != 9999, ]$counter,
          na.rm = TRUE))
  
  return(output_list)
}
# Function to calculate boundaries based on week numbers
boundaries_week_no<-function(df_long, week_nos){
  df_long<-df_long[counter !=9999]
  output_list<-list()
  # Calculate minimum and maximum counter and date boundaries for specified week
  output_list$min_counter<-df_long[week==week_nos]$counter %>% unique() %>% min() 
  output_list$max_counter<-df_long[week==week_nos]$counter %>% unique() %>% max() 
  output_list$min_date<-df_long[week==week_nos]$date %>% unique %>% min()
  output_list$max_date<-df_long[week==week_nos]$date  %>% unique %>% max()
  
  return(output_list)
}
# Function to prepare context data per week
prep_context_per_week<-function(df_long, data_activity, data_online,
                                data_offline, data_location, user_key,
                                pos_neg_week){
  df_act_pw<- data_activity[user_id==user_key]
  boundaries_pa_week<-most_pos_week(df_long=df_long, pos_neg_week)
  # Filter and summarize data for different context types
  # (activities, locations, online, offline)
  # based on subset of data for specified week
  df_act_per_week<-df_act_pw[day >= boundaries_pa_week$pos_days[1] &
    day <= boundaries_pa_week$pos_days[2]] %>%
    freq(answer_id) %>% as.data.frame()
  df_loc_pw<- data_location[user_id==user_key]
  df_loc_per_week<-df_loc_pw[day >= boundaries_pa_week$pos_days[1] &
    day <= boundaries_pa_week$pos_days[2]] %>%
    freq(answer_id) %>% as.data.frame()
  df_onl_pw<- data_online[user_id==user_key]
  df_onl_per_week<-df_onl_pw[day >= boundaries_pa_week$pos_days[1] &
    day <= boundaries_pa_week$pos_days[2]] %>%
    freq(answer_id) %>% as.data.frame()
  
  df_off_pw<- data_offline[user_id==user_key]
  df_off_per_week<-df_off_pw[day >= boundaries_pa_week$pos_days[1] &
    day <= boundaries_pa_week$pos_days[2]] %>%
    freq(answer_id) %>% as.data.frame()
  output_list<-list()
  output_list$activities<-df_act_per_week
  output_list$locations<-df_loc_per_week
  output_list$online<-df_onl_per_week
  output_list$offline<-df_off_per_week
  output_list$dates<-c(boundaries_pa_week$pos_dates[1], boundaries_pa_week$pos_dates[2])
  
  return(output_list)
  
}


# timeseries warnd recap --------------------------------------------------
# Function to create a time-series weekly plot
# function works similar to previous functions to plot time series
# with the addition that only a subset of the data is used
# based on week with most positive/negative affect
plot_ts_per_week<-function(df_long,  smth_weekly, variables,
                           pos_neg_week){
  boundaries_pa_week<-most_pos_week(df_long=df_long, pos_neg_week)
  ggplot(
    df_long[counter >= boundaries_pa_week$pos_counter[1] & 
      counter <= boundaries_pa_week$pos_counter[2] &
      item %in% unname(mood_variables[which(mood_variables %in% variables)])],
    aes(x = counter, answer_id, colour = item)) +
      geom_smooth(
        method = "loess",
        span = smth_weekly,
        se = FALSE,
        size = .85
      )+
  geom_point(alpha = .5, position = position_jitter(w = .1, h = 0)) +
  scale_y_continuous(
    breaks = 1:7,
    limits = c(1, 7),
    labels = c("(not at all) 1",
               "2", "3",
               "4", "5", "6",
               "(very much) 7")
  ) +
  
  ylab(NULL) + xlab(NULL) +
  scale_x_continuous(
    breaks = seq(boundaries_pa_week$pos_counter[1], boundaries_pa_week$pos_counter[2], by = 4),
    limits = c(boundaries_pa_week$pos_counter[1] - 1, boundaries_pa_week$pos_counter[2] + 1),
    labels = format(as.Date(seq(as.Date(boundaries_pa_week$pos_dates[1]), as.Date(boundaries_pa_week$pos_dates[2]),
                           by = "1 days")), '%d-%m-%Y')
  ) +
  theme_apa() +
  scale_color_viridis_d(end = .95,
                        labels=sort(names(
                          mood_variables[which(mood_variables %in%
                                                 variables)]
                        ))                        ) +
  theme(
    panel.grid.minor.y = element_blank(),
    panel.grid.minor.x = element_blank(),
    panel.grid.major.x = element_blank(),
    axis.text.x = element_text(angle = 45, hjust = 1,    size = 14),
    axis.text.y = element_text(size = 14)
  ) 
}
# Function to create a time-series weekly plot
# function works similar to previous functions to plot time series
# with the addition that only a subset of the data is used 
# based on number of week in the study 
plot_ts_per_week_no<-function(df_long, smth_weekly, variables,
                           week_nos){

  bnd<-boundaries_week_no(df_long, week_nos)
  ggplot(
    df_long [week==week_nos &
      item %in% unname(mood_variables[which(mood_variables %in% variables)])],
    aes(x = counter, answer_id, colour = item)) +
    geom_smooth(
      method = "loess",
      span = smth_weekly,
      se = FALSE,
      size = .85
    )+
    geom_point(alpha = .5, position = position_jitter(w = .1, h = 0)) +
    scale_y_continuous(
      breaks = 1:7,
      limits = c(1, 7),
      labels = c("(not at all) 1",
                 "2", "3",
                 "4", "5", "6",
                 "(very much) 7")
    ) +
    
    ylab(NULL) + xlab(NULL) +
    scale_x_continuous(
      breaks = seq(bnd$min_counter, bnd$max_counter, by = 4),
      limits = c(bnd$min_counter - 1, bnd$max_counter + 1),
      labels = format(as.Date(seq(as.Date(bnd$min_date), as.Date(bnd$max_date),
                                  by = "1 days")), '%d-%m-%Y')
    ) +
    theme_apa() +
    scale_color_viridis_d(end = .95,
                          labels=sort(names(
                            mood_variables[which(mood_variables %in%
                                                   variables)]
                          ))                        ) +
    theme(
      panel.grid.minor.y = element_blank(),
      panel.grid.minor.x = element_blank(),
      panel.grid.major.x = element_blank(),
      axis.text.x = element_text(angle = 45, hjust = 1,    size = 14),
      axis.text.y = element_text(size = 14)
    ) 
}

# recap based on weeks ----------------------------------------------------
# function to create context based on week selection

prep_context_week_nos<-function(df_long, data_activity, data_online,
                                data_offline, data_location, user_key,
                                week_nos){
  df_act_per_week<- data_activity[user_id==user_key & week==week_nos] %>% 
    freq(answer_id) %>% as.data.frame()
  df_loc_per_week<- data_location[user_id==user_key & week==week_nos] %>% 
    freq(answer_id) %>% as.data.frame()
  df_onl_per_week<- data_online[user_id==user_key & week==week_nos] %>% 
    freq(answer_id) %>% as.data.frame()

  
  df_off_per_week<- data_offline[user_id==user_key & week==week_nos] %>% 
   freq(answer_id) %>% as.data.frame()

  output_list<-list()
  output_list$activities<-df_act_per_week
  output_list$locations<-df_loc_per_week
  output_list$online<-df_onl_per_week
  output_list$offline<-df_off_per_week
  return(output_list)
}


# mood network -----------------------------------------------------------------
# Define a list of EMA item names selectable for network analysis
ema_vars<-c("annoyed", "neg_thoughts", "relaxed",
            "nervous", "overwhelmed", "stressed",    
            "happy", "sad", "motivated", "tired")
# Assign user-friendly names to EMA items
names(ema_vars)<-c("Annoyed", "Negative \n Thoughts", "Relaxed",
                   "Nervous", "Over \n whelmed", "Stressed", 
                   "Happy", "Sad", "Motivated", "Tired")

# Function to create a mood network plot
moodNetwork<-function(df_wide, variables){
  moodNetwork <- graphicalVAR(
    df_wide,
    beepvar = "counter",
    nLambda = 50,
    gamma = 0,  # EBIC Hyperparameter
    vars = variables
  )
  return(moodNetwork$PCC)

}

plot_Network_Mood<-function(network, variables){
  plot<-qgraph(
    network,
    theme = "colorblind",
    
    layout = "circle", # use the same layout for different networks 
    details = FALSE, # suppress numeric details
    negDashed = TRUE, # to increase differentiation of small edges for 
    #colorblind people
    aspect = TRUE,
    labels = names(ema_vars[which(ema_vars %in% # Filter and set user friendly labels
                                    variables)]),
    label.font= 16
  )
  plot
}
# Function to create a mood network plot
# plot_moodNetwork<-function(df_wide, variables){
#   output<-list()
#   # Generate a graphical VAR model for mood network analysis
#   moodNetwork <- graphicalVAR(
#     df_wide,
#     beepvar = "counter",
#     nLambda = 50,
#     gamma = 0,  # EBIC Hyperparameter
#     vars = variables
#   )
#   output$moodNetwork<-moodNetwork
#   
#   output$plot<-qgraph(
#     moodNetwork$PCC,
#     theme = "colorblind",
#     
#     layout = "circle", # use the same layout for different networks 
#     details = FALSE, # suppress numeric details
#     negDashed = TRUE, # to increase differentiation of small edges for 
#     #colorblind people
#     aspect = TRUE,
#     labels = names(ema_vars[which(ema_vars %in% # Filter and set user friendly labels
#                                     variables)]),
#     label.font= 16
#   )
#   print(class(output))
#   print(class(output$plot))
#   print(class(output$strongest_edge))
#   return(output)
# }
# strongest_edge<-function(network){
#   
#   # Construct a description of the strongest relationship in the network
#   strongest_edge<-paste("The strongest relationship we found in your network was",
#                                max(network),
#                                "between your answers for",
#                                "and" )
#   return(strongest_edge)
# }

# evening network ---------------------------------------------------------
# Define a list of evening EMA item names for network analysis
eve_vars<-c("concentrate",   
            "outlook",
            "p_discomfort",
            "content_day",
            "emo_cope",
            "eudaimonia",
            "connected",
            "coping",       
            "neg_day_score",
            "pos_day_score")
# Assign user-friendly names to evening EMA items
names(eve_vars)<-c("Concentrate", "Outlook\n Tomorrow",
                   "Physical\n Discomfort", "Satisfaction\n with Day",
                   "Emotion\n Regulation", "Productive",
                   "Connected", "Overcome\n Challenges",
                   "Negative\n Experience", "Positive\n Experience")

# Function to create an evening network plot
eveNetwork<-function(df_wide, variables){
  eveningNetwork <- graphicalVAR(
    # subset data (dataframe includes mood variables which are not available
    # for evening networks)
    df_wide %>% select(c("day",unname(eve_vars))) %>%
      filter(rowSums(is.na(df_wide[,..eve_vars])) != ncol(df_wide[,..eve_vars])),
    beepvar = "day",
    nLambda = 50,
    gamma = 0,  # EBIC Hyperparameter
    
    vars = unname(variables)
  )
  return(eveningNetwork$PCC)
}

plot_Network_Eve<-function(network, variables){
  plot<-qgraph(
    network,
    theme = "colorblind",
    
    layout = "circle", # use the same layout for different networks 
    details = FALSE, # suppress numeric details
    negDashed = TRUE, # to increase differentiation of small edges for 
    #colorblind people
    aspect = TRUE,
    labels= names(eve_vars[which( eve_vars %in% # Filter and set user friendly labels
                                    variables)]),
    label.font= 16
  )
  plot
}

# plot_eveningNetwork<-function(df_wide, variables){
#   output<-list()
#   # Generate a graphical VAR model for evening network analysis
#   eveningNetwork <- graphicalVAR(
#     # subset data (dataframe includes mood variables which are not available
#     # for evening networks)
#     df_wide %>% select(c("day",unname(eve_vars))) %>%
#       filter(rowSums(is.na(df_wide[,..eve_vars])) != ncol(df_wide[,..eve_vars])),
#     beepvar = "day",
#     nLambda = 50,
#     gamma = 0,  # EBIC Hyperparameter
#     
#     vars = unname(variables)
#   )
#   output$eveningNetwork<-eveningNetwork
#   
#   # Construct a description of the strongest relationship in the network
#   output$strongest_edge<-paste("The strongest relationship we found in your network was",
#                               max(output$moodNetwork), 
#                               "between your answers for", 
#                               "and" )
#   
#   output$plot<-qgraph(
#     eveningNetwork$PCC,
#     theme = "colorblind",
#     
#     layout = "circle", # use the same layout for different networks 
#     details = FALSE, # suppress numeric details
#     labels= names(eve_vars[which( eve_vars %in% # Filter and set user friendly labels
#                                     variables)]),
#     negDashed = TRUE, # to increase differentiation of small edges for 
#     # colorblind people
#     aspect = TRUE,
#     label.font= 16
#   )
#   return(output)
# }
